# Supplementary material for: Stimulation of Nicotiana tabacum L. In Vitro Shoot Growth by Endophytic Bacillus cereus Group Bacteria
Source: Microorganisms. 2021 Sep 6;9(9):1893. doi: 10.3390/microorganisms9091893 (PMC8470653; doi:10.3390/microorganisms9091893)
Supplement: Supplementary file 1 [file microorganisms-09-01893-s001.zip]

Archive with 1 entries (1 files):
- microorganisms-1338192-supplementary.xlsx
