# Supplementary material for: Stimulation of Nicotiana tabacum L. In Vitro Shoot Growth by Endophytic Bacillus cereus Group Bacteria
Source: Microorganisms. 2021 Sep 6;9(9):1893. doi: 10.3390/microorganisms9091893 (PMC8470653; doi:10.3390/microorganisms9091893)
Supplement: Supplementary file 1 [file microorganisms-09-01893-s001.zip › microorganisms-1338192-supplementary.xlsx]

## Sheet: Table S1
Table S1. Protein sequence based comparison of genome assemblies of B. toyonensis isolates Nt.18 and Nt.37, B. toyonensis species reference genomes (strains BCT-7114 and FDAARGO_235) and B. wiedmannii Nt.3.2.
	antiSMASH gene annotation						Percent protein sequence idnetity
		core biosynthethic genes						100
		additional biosynthetic genes						≥99
		transport related genes						99-98
		regulatory genes						≤98-95
		other genes						≤95-90
								≤90-80
								≤80-70
								≤70-60
								≤60-50
								<50
BGCs	Bacillus toyonensis FDAARGOS_235				Bacillus toyonensis Nt.18					Bacillus toyonensis Nt.37					Bacillus toyonensis BCT-7114					Bacillus wiedmannii Nt.3.2
	Contig	Gene id	Length	function	Hit	Contig	Gene id	% identity	Function	Hit	Contig	Gene id	% identity	Function	Hit	Contig	Gene id	% identity	Function	Hit	Contig	Gene id	% identity	Function
	1	1	185	Oligoendopeptidase F	-			0		-			0		-			0		-			0
	1	2	395	Rod shape-determining protein RodA	uni	2	2022	77.55	Rod shape-determining protein RodA	uni	1	316	77.3	Rod shape-determining protein RodA	uni	1	1485	77.55	Rod shape-determining protein RodA	uni	11	1765	77.81	Rod shape-determining protein RodA
	1	3	219	Antigen	uni	2	2506	32.8	Antigen	uni	1	803	32.8	Antigen	uni	1	980	32.8	Antigen	uni	2	176	33.6	Antigen
	1	4	370	acyltransferase family protein	uni	45	5754	88.38	O-acetyl transferase (EC 2.3.1.-)	uni	37	5274	85.09	O-acetyl transferase (EC 2.3.1.-)	-			0		uni	9	906	85.09	hypothetical protein
	1	5	116	invasion protein IagB domain protein	uni	22	5476	54	hypothetical protein	uni	10	3810	54	hypothetical protein	uni	1	148	54	hypothetical protein	uni	3	317	48.51	hypothetical protein
	1	6	647	ABC transporter-like sensor and permease protein YxdM	uni	14	5025	46.05	ABC transporter, permease protein	uni	18	4453	46.05	ABC transporter, permease protein	uni	1	4691	35.66	ABC transporter-like sensor and permease protein	bi	28	4012	83.33	hypothetical protein
	1	7	257	ABC transporter-like sensor ATP-binding protein YvcR	uni	14	5024	69.92	ABC transporter-like sensor ATP-binding protein YxdL	uni	18	4454	69.92	ABC transporter-like sensor ATP-binding protein YxdL	uni	1	2193	64.78	ABC transporter-like sensor ATP-binding protein YvcR	bi	28	4011	91.8	ABC transporter-like sensor ATP-binding protein YxdL
	1	8	111	Transcriptional regulator, PadR family	bi	37	5729	98.18	Transcriptional regulator, PadR family	bi	66	5737	98.18	Transcriptional regulator, PadR family	uni	1	1535	86	Transcriptional regulator, PadR family	uni	11	1814	87.5	Transcriptional regulator, PadR family
	1	9	224	hypothetical protein	bi	37	5730	99.55	hypothetical protein	bi	66	5738	99.1	hypothetical protein	uni	1	1536	58.11	hypothetical protein	uni	11	1816	50.45	Membrane protein
	1	10	288	hypothetical protein	uni	3	3071	28.86	internalin, putative	uni	14	4172	28.86	internalin, putative	uni	1	408	28.86	internalin, putative	uni	22	3410	28.86	internalin, putative
	1	11	122	hypothetical protein	uni	4	3193	36.51	hypothetical protein	uni	5	2929	36.51	hypothetical protein	uni	1	2266	36.51	hypothetical protein	uni	5	482	36.51	hypothetical protein
	1	12	167	DinB protein	uni	8	4423	42.68	DNA polymerase, DinB family	uni	17	4417	42.68	DNA polymerase, DinB family	uni	1	5090	42.68	DNA polymerase, DinB family	uni	19	2946	43.31	DNA polymerase, DinB family
	1	13	305	Transcriptional regulator, YafY family	uni	3	2791	36.07	Transcriptional regulator, YafY family	uni	6	3078	26.23	Transcriptional regulator, YafY family	uni	1	3400	26.23	Transcriptional regulator, YafY family	uni	22	3645	25.99	Transcriptional regulator, YafY family
	1	14	190	Gll0036 protein	-			0		-			0		-			0		-			0
	1	15	46	hypothetical protein	-			0		-			0		-			0		-			0
	1	16	777	putative lipoprotein	uni	1	1182	56.02	putative lipoprotein	bi	45	5448	93.43	putative lipoprotein	uni	1	4664	55.71	putative lipoprotein	uni	85	6153	56.14	putative lipoprotein
	1	17	479	Mobile element protein	bi	26	5571	72.18	Mobile element protein	bi	51	5557	73.01	Mobile element protein	-			0		uni	7	725	71.33	Mobile element protein
	1	18	103	hypothetical protein	-		5571	0		-			0		-			0		-			0
	1	19	799	hypothetical protein	uni	8	4455	26.21	hypothetical protein	uni	48	5503	26.21	hypothetical protein	uni	1	5123	26.21	hypothetical protein	uni	24	3883	25.81	hypothetical protein
	1	20	213	hypothetical protein	-			0		-			0		-			0		-			0
	1	21	212	hypothetical protein	-			0		-			0		-			0		-			0
	1	22	41	hypothetical protein	-			0		-			0		-			0		-			0
	1	23	39	hypothetical protein	bi	10	4675	100	hypothetical protein	bi	42	5384	94.74	hypothetical protein	bi	2	5229	63.64	FIG01239466: hypothetical protein	-			0
	1	24	87	FIG01251717: hypothetical protein	bi	10	4676	96.51	FIG01251717: hypothetical protein	bi	42	5385	95.35	FIG01251717: hypothetical protein	-			0		bi	48	5225	59.52	hypothetical protein
	1	25	63	FIG01237355: hypothetical protein	bi	10	4677	90.32	FIG01237355: hypothetical protein	bi	42	5386	93.55	FIG01237355: hypothetical protein	-			0		-			0
	1	26	51	FIG01249216: hypothetical protein	bi	10	4678	88	FIG01249216: hypothetical protein	bi	42	5387	100	FIG01249216: hypothetical protein	-			0		-			0
	1	27	221	5-methylcytosine-specific restriction enzyme MRR( EC:3.1.21.- )	bi	10	4680	97.27	5-methylcytosine-specific restriction enzyme MRR( EC:3.1.21.- )	bi	42	5388	98.17	5-methylcytosine-specific restriction enzyme MRR( EC:3.1.21.- )	-			0		bi	53	5282	29.3	Mrr restriction protein-related
	1	28	326	LtrC-like protein	bi	10	4681	96	hypothetical protein	bi	42	5389	98.15	hypothetical protein	-			0		-			0
	1	29	886	DNA topoisomerase III, Bacillus plasimid type (EC 5.99.1.2)	bi	10	4682	95.93	DNA topoisomerase III, Bacillus plasimid type (EC 5.99.1.2)	bi	42	5390	96.05	DNA topoisomerase III, Bacillus plasimid type (EC 5.99.1.2)	uni	1	3177	29.54	DNA topoisomerase III (EC 5.99.1.2)	uni	55	5397	29.39	DNA topoisomerase III (EC 5.99.1.2)
	1	30	45	FIG01243733: hypothetical protein	bi	10	4683	90.91	FIG01243733: hypothetical protein	bi	42	5391	91.3	FIG01243733: hypothetical protein	-			0		-			0
	1	31	829	hypothetical protein	bi	10	4684	94.84	hypothetical protein	bi	42	5392	89.28	hypothetical protein	-			0		-			0
	1	32	92	FIG01235229: hypothetical protein	bi	10	4685	96.7	FIG01235229: hypothetical protein	bi	42	5394	93.98	FIG01235229: hypothetical protein	-			0		-			0
	1	33	144	FIG01231841: hypothetical protein	bi	10	4686	83.22	FIG01231841: hypothetical protein	bi	42	5395	98.6	FIG01231841: hypothetical protein	-			0		-			0
	1	34	398	hypothetical protein	bi	10	4687	97.48	hypothetical protein	bi	42	5396	97.48	hypothetical protein	-			0		-			0
	1	35	106	FIG01233333: hypothetical protein	bi	10	4688	90.48	FIG01233333: hypothetical protein	bi	42	5397	96.51	FIG01233333: hypothetical protein	-			0		-			0
	1	36	299	FIG01229681: hypothetical protein	bi	10	4689	97.65	FIG01229681: hypothetical protein	bi	42	5398	98.13	FIG01229681: hypothetical protein	-			0		-			0
	1	37	193	hypothetical protein	bi	10	4690	97.92	Transcriptional regulator, MerR family	bi	42	5399	98.96	hypothetical protein	-			0		-			0
	1	38	376	hypothetical protein	bi	10	4691	95.73	P54 protein precursor	bi	42	5401	98.93	P54 protein precursor	uni	1	2543	31.58	N-acetylmuramoyl-L-alanine amidase	uni	2	169	33.09	Fibronectin type III domain protein
	1	39	646	hypothetical protein	bi	10	4692	99.69	hypothetical protein	bi	42	5402	100	hypothetical protein	-			0		-			0
	1	40	270	FIG01235774: hypothetical protein	bi	10	4693	84.01	FIG01235774: hypothetical protein	bi	40	5363	89.17	FIG01235774: hypothetical protein	-			0		-			0
	1	41	96	FIG01232330: hypothetical protein	bi	10	4694	95.79	FIG01232330: hypothetical protein	bi	40	5362	97.89	FIG01232330: hypothetical protein	-			0		-			0
	1	42	817	hypothetical protein	bi	10	4695	87.27	hypothetical protein	bi	40	5361	87.29	hypothetical protein	-			0		-			0
	1	43	70	FIG01242208: hypothetical protein	bi	10	4696	94.2	FIG01242208: hypothetical protein	bi	40	5360	98.55	FIG01242208: hypothetical protein	-			0		-			0
	1	44	863	TRAG protein	bi	10	4697	95.59	TRAG protein	bi	40	5359	91.07	TRAG protein	-			0		-			0
	1	45	172	hypothetical protein	bi	10	4698	86.55	hypothetical protein	bi	40	5355	85.96	hypothetical protein	-			0		-			0
	1	46	378	Cell surface protein IsdA, transfers heme from hemoglobin to apo-IsdC	bi	10	4699	90.98	hypothetical protein	bi	40	5353	96.77	hypothetical protein	uni	1	2034	32.97	FtsK/SpoIIIE family protein	uni	11	1287	25.21	Phage tail fiber protein
	1	47	362	FIG01238569: hypothetical protein	bi	10	4700	95.29	FIG01238569: hypothetical protein	bi	40	5352	95.29	FIG01238569: hypothetical protein	-			0		-			0
	1	48	103	FIG01241508: hypothetical protein	bi	10	4701	98.04	FIG01241508: hypothetical protein	bi	40	5350	89.22	FIG01241508: hypothetical protein	-			0		-			0
	1	49	75	FIG01232618: hypothetical protein	bi	10	4702	98.65	FIG01232618: hypothetical protein	bi	40	5349	90	FIG01232618: hypothetical protein	-			0		-			0
	1	50	148	FIG01233823: hypothetical protein	bi	10	4703	78.23	FIG01233823: hypothetical protein	bi	40	5348	76.87	FIG01233823: hypothetical protein	-			0		-			0
	1	51	83	hypothetical protein	bi	10	4704	91.36	hypothetical protein	bi	40	5347	100	hypothetical protein	-			0		-			0
	1	52	192	hypothetical protein	bi	10	4705	97.91	hypothetical protein	bi	40	5346	94.24	FIG01239442: hypothetical protein	-			0		-			0
	1	53	101	FIG01238132: hypothetical protein	bi	10	4706	94.95	FIG01238132: hypothetical protein	bi	40	5345	94.95	FIG01238132: hypothetical protein	-			0		-			0
	1	54	48	FIG01238132: hypothetical protein	uni	10	4706	92.86	FIG01238132: hypothetical protein	uni	40	5345	93.62	FIG01238132: hypothetical protein	-			0		-			0
	1	55	55	Cell wall surface anchor family protein	bi	10	4708	94.44	Cell wall surface anchor family protein	bi	30	5075	62.22	Cell wall surface anchor family protein	-			0		-			0
	1	56	70	Transcriptional regulator, Xre family	bi	10	4709	100	Transcriptional regulator, Xre family	bi	30	5074	63.08	Transcriptional regulator, Xre family	bi	2	5201	67.69	Transcriptional regulator, Xre family	-			0
	1	57	115	putative prophage LambdaCh01, repressor protein	bi	10	4710	99.12	putative prophage LambdaCh01, repressor protein	bi	40	5342	40.5	Transcriptional regulator, MerR family	uni	1	889	38.03	Transcriptional regulator, Xre family	uni	11	1216	38.57	Transcriptional regulator, Xre family
	1	58	52	hypothetical protein	bi	10	4711	98.04	hypothetical protein	-			0		-			0		-			0
	1	59	43	hypothetical protein	bi	10	4712	100	hypothetical protein	-			0		-			0		-			0
	1	60	377	Prophage helix-turn-helix protein	bi	10	4713	99.73	Prophage helix-turn-helix protein	uni	40	5339	23.67	Prophage helix-turn-helix protein	uni	2	5205	22.69	Phage DNA-binding protein @ Phage helix-turn- helix protein	uni	16	2815	24.2	Prophage helix-turn-helix protein
	1	61	323	FIG01247290: hypothetical protein	bi	10	4714	98.76	FIG01247290: hypothetical protein	bi	40	5338	95.34	hypothetical protein	bi	2	5206	52.52	hypothetical protein	-			0
	1	62	185	hypothetical protein	bi	10	4715	98.37	hypothetical protein	bi	40	5337	98.37	hypothetical protein	-			0		uni	47	5220	39.29	possible DNA-binding protein
	1	63	123	Putative cytoplasmic protein	bi	10	4716	95.8	FIG074102: hypothetical protein	bi	40	5336	91.36	Chain A, Crystal Structure Of Conserved Hypothetical Protein	uni	1	3072	40.71	FIG01231220: hypothetical protein	uni	85	6162	31.62	hypothetical protein
	1	64	396	hypothetical protein	bi	10	4717	99.75	hypothetical protein	bi	40	5335	100	hypothetical protein	uni	1	40	23.14	hypothetical protein	uni	10	979	23.14	hypothetical protein
	1	65	146	FIG01251861: hypothetical protein	bi	10	4718	98.62	FIG01251861: hypothetical protein	bi	40	5334	97.93	FIG01251861: hypothetical protein	-			0		-			0
	1	66	560	hypothetical protein	bi	10	4719	99.28	hypothetical protein	bi	40	5333	99.28	hypothetical protein	-			0		bi	2	216	64.78	hypothetical protein
	1	67	123	Glycosyltransferase	uni	3	2796	90.98	Glycosyltransferase	uni	25	4885	90.98	Glycosyltransferase	uni	1	686	90.98	Glycosyltransferase	uni	11	1018	80.26	Glycosyltransferase
	1	68	73	Glycosyltransferase	uni	3	2796	93.06	Glycosyltransferase	uni	25	4885	93.06	Glycosyltransferase	uni	1	686	93.06	Glycosyltransferase	-			0
	1	69	567	hypothetical protein	bi	10	4720	99.29	hypothetical protein	bi	60	5695	99.47	hypothetical protein	-			0		bi	2	218	82.01	pXO1 ORF16-like protein
	1	70	99	Phage protein	bi	10	4721	100	Phage protein	bi	60	5694	100	Phage protein	-			0		bi	53	5280	43.75	Phage protein
	1	71	62	FIG01236784: hypothetical protein	bi	10	4722	96.72	FIG01236784: hypothetical protein	bi	60	5693	96.72	FIG01236784: hypothetical protein	-			0		bi	53	5279	41.67	Phage protein
	1	72	394	DNA translocase FtsK	bi	10	4723	98.98	DNA translocase FtsK	bi	60	5692	98.98	DNA translocase FtsK	uni	1	2034	27.57	FtsK/SpoIIIE family protein	bi	53	5278	50.65	DNA translocase FtsK
	1	73	187	FIG01232648: hypothetical protein	bi	10	4724	96.77	FIG01232648: hypothetical protein	bi	60	5691	96.77	FIG01232648: hypothetical protein	-			0		bi	53	5277	41.38	Phage protein
	1	74	77	hypothetical protein	bi	10	4725	38.24	FIG01248444: hypothetical protein	uni	51	5553	44.44	Phage repressor	uni	2	5218	36.23	Transcriptional regulator, Xre family	bi	31	4124	34.72	FIG01248444: hypothetical protein
	1	75	112	FIG01236625: hypothetical protein	bi	10	4730	39.64	hypothetical protein	bi	39	5330	39.64	hypothetical protein	-			0		-			0
	1	76	143	hypothetical protein	-			0		-			0		-			0		-			0
	1	77	271	Putative membrane-spanning protein	-			0		-			0		-			0		-			0
	1	78	290	hypothetical protein	-			0		-			0		-			0		-			0
	1	79	198	Secreted and spore coat-associated protein 1, similar to biofilm matrix component TasA and to camelysin	bi	10	4728	98.48	Secreted and spore coat-associated protein 1, similar to biofilm matrix component TasA and to camelysin	bi	39	5332	98.98	Secreted and spore coat-associated protein 1, similar to biofilm matrix component TasA and to camelysin	uni	1	4006	57.87	Secreted and spore coat-associated protein 1, similar to biofilm matrix component TasA and to camelysin	uni	22	3459	58.38	Secreted and spore coat-associated protein 1, similar to biofilm matrix component TasA and to camelysin
	1	80	103	Hypothetical protein in cluster with SinR and SinI	uni	1	528	68.85	Hypothetical protein in cluster with SinR and SinI	uni	2	1558	74	Hypothetical protein in cluster with SinR and SinI	uni	1	4005	74	Hypothetical protein in cluster with SinR and SinI	uni	22	3460	65.31	Hypothetical protein in cluster with SinR and SinI
	1	81	198	conserved hypothetical protein protein	-			0		-			0		-			0		-			0
	1	82	173	conserved hypothetical protein protein	-			0		-			0		-			0		-			0
	1	83	188	hypothetical protein	uni	2	1371	30.89	Cell wall surface anchor family protein	uni	3	2050	30.89	Cell wall surface anchor family protein	uni	1	2164	30.89	Cell wall surface anchor family protein	uni	11	2447	30.73	Cell wall surface anchor family protein
	1	84	220	LPXTG-site transpeptidase family protein	uni	2	1372	58.14	LPXTG-site transpeptidase family protein	uni	3	2049	58.14	LPXTG-site transpeptidase family protein	uni	1	2163	58.14	LPXTG-site transpeptidase family protein	uni	11	2446	58.14	LPXTG-site transpeptidase family protein
	1	85	298	Transcriptional regulator, Xre family	bi	10	4733	98.32	Transcriptional regulator, Xre family	bi	39	5327	98.32	Transcriptional regulator, Xre family	uni	1	3709	89.23	Transcriptional regulator, Xre family	bi	22	3570	83.39	Transcriptional regulator, Xre family
	1	86	98	hypothetical protein	-			0		-			0		-			0		uni	82	5971	56.76	hypothetical protein
	1	87	37	hypothetical protein	-			0		-			0		-			0		bi	2	240	97.22	hypothetical protein
	1	88	187	hypothetical protein	bi	10	4735	96.77	hypothetical protein	bi	39	5325	97.31	hypothetical protein	-			0		-			0
	1	89	143	CDS_ID OB2928	bi	10	4736	97.89	CDS_ID OB2928	bi	39	5324	97.89	CDS_ID OB2928	-			0		bi	4	424	75.86	Hypothetical SAV0808 homolog, near pathogenicity islands SaPI att-site
	1	90	280	Putative transposase InsK for insertion sequence element IS150	uni	29	5640	99.64	Putative transposase InsK for insertion sequence element IS150	uni	85	5810	98.49	Putative transposase InsK for insertion sequence element IS150	uni	1	479	99.64	Putative transposase InsK for insertion sequence element IS150	bi	66	5555	45.91	Mobile element protein
	1	91	108	Mobile element protein	bi	26	5585	100	Mobile element protein	bi	37	5273	100	Mobile element protein	bi	1	480	100	Mobile element protein	-			0
	1	92	309	hypothetical protein	bi	28	5614	90.23	Mobile element protein	bi	66	5739	91.78	hypothetical protein	-			0		uni	7	708	95.11	Mobile element protein
	1	93	153	Mobile element protein	bi	26	5584	98.68	Mobile element protein	bi	83	5806	75.66	Mobile element protein	uni	1	4598	66.67	hypothetical protein	bi	21	3017	97.73	Mobile element protein
	1	94	410	hypothetical protein	bi	10	4671	99.02	hypothetical protein	-			0		-			0		-			0
	1	95	41	hypothetical protein	bi	10	4670	97.5	hypothetical protein	-			0		-			0		-			0
	1	96	165	hypothetical protein	bi	10	4669	100	hypothetical protein	uni	20	4585	46.58	hypothetical protein	uni	1	374	46.58	hypothetical protein	-			0
	1	97	111	hypothetical protein	-			0		bi	45	5455	96.36	hypothetical protein	-			0		bi	6	568	97.27	hypothetical protein
	1	98	32	hypothetical protein	-			0		-			0		-			0		-			0
	1	99	63	RNA-binding protein Hfq, Bacillus anthracis type 2	bi	10	4672	95.16	RNA-binding protein Hfq, Bacillus anthracis type 2	uni	2	1209	61.67	RNA-binding protein Hfq, Bacillus anthracis type 2	uni	1	4357	61.67	RNA-binding protein Hfq, Bacillus anthracis type 2	uni	22	3110	65	RNA-binding protein Hfq, Bacillus anthracis type 2
	1	100	232	Uncharacterized transcriptional regulator YdfF, ArsR family	-			0		-			0		-			0		bi	7	682	45.65	Uncharacterized transcriptional regulator YdfF, ArsR family
	1	101	207	Uncharacterized protein YdfE	-			0		-			0		-			0		-			0
	1	102	469	Carboxylic ester hydrolase	-			0		bi	45	5453	92.52	Carboxylic ester hydrolase	-			0		bi	26	3956	36.42	Carboxylic ester hydrolase
	1	103	297	Transcriptional regulator, Xre family	uni	1	240	80.69	Transcriptional regulator, Xre family	uni	7	3193	87.63	Transcriptional regulator, Xre family	uni	1	3709	81.38	Transcriptional regulator, Xre family	uni	22	3570	80.2	Transcriptional regulator, Xre family
	1	104	284	hypothetical protein	-			0		bi	45	5458	100	hypothetical protein	-			0		-			0
	1	105	510	Thiol-activated cytolysin	uni	3	2917	92.11	Thiol-activated cytolysin	uni	15	4326	95.75	Thiol-activated cytolysin	-			0		uni	33	4555	89.5	Thiol-activated cytolysin
	1	106	550	Extracellular neutral protease B	uni	4	3300	75.41	Extracellular neutral protease B	bi	36	5247	99.45	Extracellular neutral protease B	uni	1	2374	75.59	Extracellular neutral protease B	uni	33	4603	75.96	Extracellular neutral protease B
	1	107	390	hypothetical protein	-			0		bi	36	5248	99.23	hypothetical protein	-			0		-			0
	1	108	312	Inosine-uridine preferring nucleoside hydrolase (EC 3.2.2.1)	uni	13	4923	59.28	Inosine-uridine preferring nucleoside hydrolase (EC 3.2.2.1)	bi	36	5250	95.65	Inosine-uridine preferring nucleoside hydrolase (EC 3.2.2.1)	uni	1	811	56.45	Inosine-uridine preferring nucleoside hydrolase (EC 3.2.2.1)	uni	37	4695	59.61	Inosine-uridine preferring nucleoside hydrolase (EC 3.2.2.1)
	1	109	219	hypothetical protein	-			0		bi	36	5251	100	hypothetical protein	-			0		-			0
	1	110	426	Nitrous oxide reductase maturation protein NosD	-			0		bi	36	5252	99.53	Nitrous oxide reductase maturation protein NosD	-			0		-			0
	1	111	169	Nitrous oxide reductase maturation protein, outer-membrane lipoprotein NosL	uni	7	4359	71.08	Nitrous oxide reductase maturation protein, outer-membrane lipoprotein NosL	bi	36	5253	100	Nitrous oxide reductase maturation protein, outer-membrane lipoprotein NosL	uni	1	3307	71.08	Nitrous oxide reductase maturation protein, outer-membrane lipoprotein NosL	uni	14	2672	71.08	Nitrous oxide reductase maturation protein, outer-membrane lipoprotein NosL
	1	112	271	hypothetical protein	-			0		bi	36	5254	100	hypothetical protein	-			0		-			0
	1	113	232	hypothetical protein	uni	7	4276	34.1	Glutamine ABC transporter, ATP-binding protein GlnQ	bi	36	5255	98.7	Nitrous oxide reductase maturation protein NosF (ATPase)	uni	1	3391	34.1	Glutamine ABC transporter, ATP-binding protein GlnQ	uni	20	2999	36.06	Efflux ABC transporter, ATP-binding protein
	1	114	67	Transcription state regulatory protein abrB	uni	29	5645	52.54	Transcriptional regulator, AbrB family	uni	45	5451	55.74	Transition state regulatory protein AbrB	uni	1	2833	50.85	Transition state regulatory protein AbrB	uni	58	5504	55.74	transition state regulatory protein
	1	115	79	RNA-binding protein Hfq	uni	2	2489	45.9	RNA-binding protein Hfq	uni	1	784	45.9	RNA-binding protein Hfq	uni	1	999	45.9	RNA-binding protein Hfq	uni	11	1288	45.9	RNA-binding protein Hfq
	1	116	195	Cytochrome oxidase biogenesis protein Sco1/SenC/PrrC, thiol-disulfide reductase involved in Cu(I) insertion into CoxII Cu(A) center	bi	20	5383	94.33	Cytochrome oxidase biogenesis protein Sco1/SenC/PrrC, thiol-disulfide reductase involved in Cu(I) insertion into CoxII Cu(A) center	bi	29	5060	94.33	Cytochrome oxidase biogenesis protein Sco1/SenC/PrrC, thiol-disulfide reductase involved in Cu(I) insertion into CoxII Cu(A) center	uni	1	456	76.29	Cytochrome oxidase biogenesis protein Sco1/SenC/PrrC, thiol-disulfide reductase involved in Cu(I) insertion into CoxII Cu(A) center	uni	15	2740	77.84	Cytochrome oxidase biogenesis protein Sco1/SenC/PrrC, thiol-disulfide reductase involved in Cu(I) insertion into CoxII Cu(A) center
	1	117	112	FIG01233098: hypothetical protein	bi	20	5385	100	FIG01233098: hypothetical protein	bi	29	5059	100	FIG01233098: hypothetical protein	-			0		-			0
	1	118	425	hypothetical protein	bi	20	5386	98.82	hypothetical protein	bi	29	5058	98.58	hypothetical protein	-			0		-			0
	1	119	313	Arginase (EC 3.5.3.1)	bi	20	5387	98.72	Arginase (EC 3.5.3.1)	bi	29	5057	99.67	Arginase (EC 3.5.3.1)	uni	1	2953	44	Arginase (EC 3.5.3.1)	uni	3	264	43.62	Arginase (EC 3.5.3.1)
	1	120	430	probable monooxygenase( EC:1.14.13.59 )	bi	20	5388	99.77	probable monooxygenase( EC:1.14.13.59 )	bi	29	5056	99.53	probable monooxygenase( EC:1.14.13.59 )	-			0		-			0
	1	121	672	Methionyl-tRNA synthetase (EC 6.1.1.10)	bi	20	5389	99.4	Methionyl-tRNA synthetase (EC 6.1.1.10)	bi	29	5055	99.4	Methionyl-tRNA synthetase (EC 6.1.1.10)	uni	1	2369	33.77	Methionyl-tRNA synthetase, clostridial paralog	uni	33	4609	32.98	Methionyl-tRNA synthetase, clostridial paralog
	1	122	303	probable leucine-specific binding protein	bi	20	5390	100	probable leucine-specific binding protein	bi	29	5054	100	probable leucine-specific binding protein	-			0		-			0
	1	123	268	SoxB-like sarcosine oxidase, subunit beta related	bi	20	5391	98.13	hypothetical protein	bi	29	5053	99.25	SoxB-like sarcosine oxidase, subunit beta related	uni	1	3482	23.29	Glycine oxidase ThiO (EC 1.4.3.19)	uni	66	5736	23.29	Glycine oxidase ThiO (EC 1.4.3.19)
	1	124	152	Protein export cytoplasm protein SecA ATPase RNA helicase (TC 3.A.5.1.1)	bi	20	5392	100	Protein export cytoplasm protein SecA ATPase RNA helicase (TC 3.A.5.1.1)	bi	29	5052	100	Protein export cytoplasm protein SecA ATPase RNA helicase (TC 3.A.5.1.1)	uni	1	4951	31.54	Uncharacterized N-acetyltransferase YhfO, GNAT-family	uni	44	5048	30.77	Uncharacterized N-acetyltransferase YhfO, GNAT-family
	1	125	406	FIG01226301: hypothetical protein	bi	20	5393	99.75	FIG01226301: hypothetical protein	bi	29	5051	99.75	FIG01226301: hypothetical protein	-			0		-			0
	1	126	68	hypothetical protein	uni	16	5152	72.31	hypothetical protein	uni	62	5713	73.13	hypothetical protein	-			0		bi	33	4530	100	hypothetical protein
	1	127	110	FIG01245211: hypothetical protein	bi	20	5396	98.17	FIG01245211: hypothetical protein	bi	29	5048	98.17	FIG01245211: hypothetical protein	uni	1	4095	37.97	Transcriptional regulator LrpC, AsnC family	uni	22	3378	36.71	Transcriptional regulator LrpC, AsnC family
	1	128	38	hypothetical protein	bi	20	5397	97.3	hypothetical protein	bi	29	5047	97.3	hypothetical protein	-			0		-			0
	1	129	69	FIG01232699: hypothetical protein	bi	20	5398	100	FIG01232699: hypothetical protein	bi	29	5046	100	FIG01232699: hypothetical protein	bi	2	5178	83.82	FIG01232699: hypothetical protein	-			0
	1	130	535	Two-component sensor histidine kinase, malate (EC 2.7.3.-)	bi	20	5399	98.13	Two-component sensor histidine kinase, malate (EC 2.7.3.-)	bi	29	5044	98.13	Two-component sensor histidine kinase, malate (EC 2.7.3.-)	uni	1	3321	87.08	Two-component sensor histidine kinase, malate (EC 2.7.3.-)	uni	14	2658	86.14	Two-component sensor histidine kinase, malate (EC 2.7.3.-)
	1	131	236	Two-component response regulator, malate (EC 2.7.3.-)	bi	20	5400	99.57	Two-component response regulator, malate (EC 2.7.3.-)	bi	29	5043	99.57	Two-component response regulator, malate (EC 2.7.3.-)	uni	1	3322	94.04	Two-component response regulator, malate (EC 2.7.3.-)	uni	14	2657	92.34	Two-component response regulator, malate (EC 2.7.3.-)
	1	132	765	hypothetical protein	bi	20	5401	96.47	hypothetical protein	bi	29	5042	96.6	hypothetical protein	-			0		uni	13	2590	49.03	Bacillolysin (EC 3.4.24.28)
	1	133	256	ABC transporter-like sensor ATP-binding protein	uni	2	1359	56.22	ABC transporter-like sensor ATP-binding protein	uni	3	2067	56.22	ABC transporter-like sensor ATP-binding protein	uni	1	2180	56.22	ABC transporter-like sensor ATP-binding protein	uni	85	6082	91.37	ABC transporter-like sensor ATP-binding protein
	1	134	661	ABC transporter-like sensor and permease protein	uni	2	1438	26.52	ABC transporter-like sensor and permease protein	uni	3	1984	26.52	ABC transporter-like sensor and permease protein	uni	1	2093	26.52	ABC transporter-like sensor and permease protein	uni	85	6081	65.07	ABC transporter-like sensor and permease protein
	1	135	121	hypothetical protein	uni	4	3193	36	hypothetical protein	uni	5	2929	35.2	hypothetical protein	uni	1	2266	36	hypothetical protein	uni	5	482	36	hypothetical protein
	1	136	235	ABC transporter-like sensor linked response regulator	uni	2	1740	45.78	ABC transporter-like sensor linked response regulator YvcP	uni	1	33	45.78	ABC transporter-like sensor linked response regulator YvcP	uni	1	1773	46.22	ABC transporter-like sensor linked response regulator YvcP	uni	85	6080	76.68	Two-component transcriptional response regulator, LuxR family
	1	137	341	ABC transporter-like sensor linked histidine kinase	uni	1	1099	78.95	ABC transporter-like sensor linked histidine kinase	uni	4	2385	78.95	ABC transporter-like sensor linked histidine kinase	uni	1	4581	77.89	ABC transporter-like sensor linked histidine kinase	uni	44	4831	80.52	ABC transporter-like sensor linked histidine kinase
	1	138	489	Catalase KatE (EC 1.11.1.6)	bi	20	5402	99.8	Catalase KatE (EC 1.11.1.6)	bi	29	5041	99.8	Catalase KatE (EC 1.11.1.6)	uni	1	3875	93.24	Catalase KatE (EC 1.11.1.6)	uni	22	3577	92.62	Catalase KatE (EC 1.11.1.6)
	1	139	33	hypothetical protein	bi	20	5403	96.88	hypothetical protein	bi	29	5040	96.88	hypothetical protein	-			0		-			0
	1	140	52	hypothetical protein	bi	20	5404	98.04	hypothetical protein	bi	29	5039	98.04	hypothetical protein	-			0		-			0
	1	141	41	FIG01241033: hypothetical protein	bi	20	5405	87.5	FIG01241033: hypothetical protein	bi	29	5038	87.5	FIG01241033: hypothetical protein	-			0		-			0
	1	142	94	FIG01240663: hypothetical protein	bi	20	5406	94.62	FIG01240663: hypothetical protein	bi	29	5037	94.62	FIG01240663: hypothetical protein	-			0		-			0
	1	143	232	Response regulator receiver:Transcriptional regulatory protein, C-terminal	bi	20	5407	98.7	Response regulator receiver:Transcriptional regulatory protein, C-terminal	bi	29	5036	98.7	Response regulator receiver:Transcriptional regulatory protein, C-terminal	uni	1	4667	63.44	response regulator DrrA	uni	85	6150	63	response regulator DrrA
	1	144	373	Mobile element protein	bi	21	5426	97.31	Mobile element protein	bi	33	5180	97.31	Mobile element protein	uni	1	2059	35.6	transposase, IS605 family	bi	2	163	94.12	Transposase
	1	145	104	UPF0145 protein YbjQ	bi	20	5408	100	UPF0145 protein YbjQ	bi	29	5035	100	UPF0145 protein YbjQ	uni	1	2486	91.26	UPF0145 protein YbjQ	uni	22	3729	91.26	UPF0145 protein YbjQ
	1	146	35	hypothetical protein	bi	20	5409	94.12	hypothetical protein	bi	29	5034	94.12	hypothetical protein	-			0		-			0
	1	147	96	Transcriptional regulator, ArsR family	bi	20	5410	100	Transcriptional regulator, ArsR family	bi	29	5033	100	Transcriptional regulator, ArsR family	uni	1	1589	54.76	Transcriptional regulator, ArsR family	uni	11	1869	54.76	Transcriptional regulator, ArsR family
	1	148	45	FIG01236070: hypothetical protein	bi	20	5411	97.73	FIG01236070: hypothetical protein	bi	29	5032	97.73	FIG01236070: hypothetical protein	uni	1	4435	60	hypothetical protein	bi	1	117	62.5	hypothetical protein
1	1	149	96	FIG01234699: hypothetical protein	bi	20	5412	98.95	FIG01234699: hypothetical protein	bi	29	5031	98.95	FIG01234699: hypothetical protein	-			0		-			0
	1	150	740	hypothetical protein	bi	20	5413	97.83	hypothetical protein	bi	29	5030	93.33	Bacteriocin-associated integral membrane protein	-			0		-			0
	1	151	209	ABC-type antimicrobial peptide transport system, ATPase component	bi	20	5414	99.52	ABC-type antimicrobial peptide transport system, ATPase component	uni	6	3069	40.4	Glutamine ABC transporter, ATP-binding protein GlnQ	uni	1	3391	40.4	Glutamine ABC transporter, ATP-binding protein GlnQ	uni	11	2482	40.76	ABC transporter-like sensor ATP-binding protein YvcR
	1	152	745	hypothetical protein	bi	28	5622	98.25	hypothetical protein	bi	60	5686	98.25	hypothetical protein	uni	1	3582	36.77	Choline binding protein A	bi	49	5238	55.44	hypothetical protein
	1	153	40	FIG01228707: hypothetical protein	bi	28	5621	94.87	FIG01228707: hypothetical protein	bi	60	5685	94.87	FIG01228707: hypothetical protein	-			0		-			0
	1	154	500	Nutrient germinant receptor inner membrane subunit A (GerKA/GerAA/GerBA)	bi	28	5620	98.2	Nutrient germinant receptor inner membrane subunit A (GerKA/GerAA/GerBA)	bi	60	5684	98.4	Nutrient germinant receptor inner membrane subunit A (GerKA/GerAA/GerBA)	uni	1	2080	45.91	PRK08581 domain / Nutrient germinant receptor inner membrane subunit A (GerKA/GerAA/GerBA)	bi	41	4770	95.39	Nutrient germinant receptor inner membrane subunit A (GerKA/GerAA/GerBA)
	1	155	361	Nutrient germinant receptor inner membrane subunit B (GerKB/GerAB/GerBB)	bi	28	5619	98.33	Nutrient germinant receptor inner membrane subunit B (GerKB/GerAB/GerBB)	bi	60	5683	96.94	Nutrient germinant receptor inner membrane subunit B (GerKB/GerAB/GerBB)	uni	1	3512	41.11	Nutrient germinant receptor inner membrane subunit B (GerKB/GerAB/GerBB)	bi	41	4769	96.67	Nutrient germinant receptor inner membrane subunit B (GerKB/GerAB/GerBB)
	1	156	360	Nutrient germinant receptor hydrophilic subunit C (GerKC/GerAC/GerBC)	bi	28	5618	97.21	Nutrient germinant receptor hydrophilic subunit C (GerKC/GerAC/GerBC)	bi	60	5682	96.94	Nutrient germinant receptor hydrophilic subunit C (GerKC/GerAC/GerBC)	uni	1	2082	32.4	Nutrient germinant receptor hydrophilic subunit C (GerKC/GerAC/GerBC)	bi	41	4768	96.94	Nutrient germinant receptor hydrophilic subunit C (GerKC/GerAC/GerBC)
	1	157	317	Inosine-uridine preferring nucleoside hydrolase (EC 3.2.2.1)	bi	28	5617	99.05	Inosine-uridine preferring nucleoside hydrolase (EC 3.2.2.1)	bi	60	5681	99.37	Inosine-uridine preferring nucleoside hydrolase (EC 3.2.2.1)	bi	1	4884	95.57	Inosine-uridine preferring nucleoside hydrolase (EC 3.2.2.1)	bi	20	2970	96.2	Inosine-uridine preferring nucleoside hydrolase (EC 3.2.2.1)
	1	158	39	hypothetical protein	-			0		-			0		-			0		-			0
	1	159	299	Two-component system sensor histidine kinase	bi	28	5616	97.98	Two-component system sensor histidine kinase	bi	87	5812	97.83	Two-component system sensor histidine kinase	uni	2	5173	86.87	Two-component system sensor histidine kinase	bi	26	3961	90.91	Two-component system sensor histidine kinase
	1	160	103	Arsenical resistance operon repressor	uni	39	5740	96.04	Arsenical resistance operon repressor	uni	75	5790	96.04	Arsenical resistance operon repressor	uni	1	467	95.05	Arsenical resistance operon repressor	bi	20	2990	97.03	Arsenical resistance operon repressor
	1	161	146	Lactoylglutathione lyase (EC 4.4.1.5) @ Cadmium-induced protein CadI	bi	39	5741	95.17	Lactoylglutathione lyase (EC 4.4.1.5) @ Cadmium-induced protein CadI	bi	75	5791	95.17	Lactoylglutathione lyase (EC 4.4.1.5) @ Cadmium-induced protein CadI	uni	1	466	91.03	Lactoylglutathione lyase (EC 4.4.1.5) @ Cadmium-induced protein CadI	uni	20	2989	92.41	Lactoylglutathione lyase (EC 4.4.1.5) @ Cadmium-induced protein CadI
	1	162	347	Arsenical-resistance protein ACR3	bi	39	5742	97.4	Arsenical-resistance protein ACR3	uni	14	4225	97.4	Arsenical-resistance protein ACR3	uni	1	465	97.4	Arsenical-resistance protein ACR3	uni	20	2988	97.4	Arsenical-resistance protein ACR3
	1	163	135	Arsenate reductase (EC 1.20.4.4) thioredoxin-coupled, LMWP family	bi	39	5743	96.27	Arsenate reductase (EC 1.20.4.4) thioredoxin-coupled, LMWP family	bi	75	5793	96.27	Arsenate reductase (EC 1.20.4.4) thioredoxin-coupled, LMWP family	uni	1	464	93.28	Arsenate reductase (EC 1.20.4.4) thioredoxin-coupled, LMWP family	uni	20	2987	92.54	Arsenate reductase (EC 1.20.4.4) thioredoxin-coupled, LMWP family
	1	164	80	hypothetical protein	-			0		-			0		-			0		-			0
	1	165	248	hypothetical protein	uni	2	2363	31.58	Site-specific tyrosine recombinase XerC	uni	1	657	31.58	Site-specific tyrosine recombinase XerC	uni	1	1127	30.61	Site-specific tyrosine recombinase XerC	uni	11	1425	31.58	Site-specific tyrosine recombinase XerC
	1	166	33	hypothetical protein	-			0		-			0		-			0		-			0
	1	167	345	FIG01242483: hypothetical protein	-			0		-			0		-			0		-			0
	1	168	556	hypothetical protein	-			0		-			0		-			0		-			0
	1	169	253	hypothetical protein	-			0		-			0		-			0		-			0
	1	170	260	hypothetical protein	uni	3	2796	32.02	Glycosyltransferase	uni	25	4885	32.02	Glycosyltransferase	uni	1	686	32.02	Glycosyltransferase	-			0
	1	171	267	hypothetical protein	uni	5	3929	40	methyltransferase Atu1041	uni	4	2117	40	methyltransferase Atu1041	uni	1	4851	40	methyltransferase Atu1041	bi	44	4874	33.33	SAM-dependent methyltransferase
	1	172	219	hypothetical protein	uni	1	792	28.7	N-acetylglucosaminyl-L-malate N-acetyl hydrolase	uni	2	1294	28.7	N-acetylglucosaminyl-L-malate N-acetyl hydrolase	uni	1	4270	29.15	N-acetylglucosaminyl-L-malate N-acetyl hydrolase	uni	22	3205	27.27	N-acetylglucosaminyl-L-malate N-acetyl hydrolase
	1	173	333	Efflux ABC transporter, ATP-binding protein	uni	6	4190	37.31	Efflux ABC transporter, ATP-binding protein	uni	9	3575	37.31	Efflux ABC transporter, ATP-binding protein	uni	1	3277	37	Efflux ABC transporter, ATP-binding protein	uni	55	5300	37.31	Efflux ABC transporter, ATP-binding protein
	1	174	264	Daunorubicin resistance transmembrane protein	uni	6	4191	24.9	Efflux ABC transporter, permease protein	uni	9	3574	24.9	Efflux ABC transporter, permease protein	uni	1	3278	24.9	Efflux ABC transporter, permease protein	uni	55	5299	24.51	Efflux ABC transporter, permease protein
	1	175	263	hypothetical protein	uni	6	4192	22.31	Efflux ABC transporter, permease protein	uni	9	3573	22.31	Efflux ABC transporter, permease protein	uni	1	3279	22.31	Efflux ABC transporter, permease protein	uni	55	5298	23.55	Efflux ABC transporter, permease protein
	1	176	222	7-cyano-7-deazaguanine synthase (EC 6.3.4.20)	uni	1	589	93.06	7-cyano-7-deazaguanine synthase (EC 6.3.4.20)	uni	2	1496	93.06	7-cyano-7-deazaguanine synthase (EC 6.3.4.20)	uni	1	4067	93.06	7-cyano-7-deazaguanine synthase (EC 6.3.4.20)	uni	22	3399	93.52	7-cyano-7-deazaguanine synthase (EC 6.3.4.20)
	1	177	164	6-carboxy-5,6,7,8-tetrahydropterin synthase (EC 4.1.2.50)	uni	1	590	92.02	6-carboxy-5,6,7,8-tetrahydropterin synthase (EC 4.1.2.50)	uni	2	1495	92.02	6-carboxy-5,6,7,8-tetrahydropterin synthase (EC 4.1.2.50)	uni	1	4068	92.02	6-carboxy-5,6,7,8-tetrahydropterin synthase (EC 4.1.2.50)	uni	22	3398	92.64	6-carboxy-5,6,7,8-tetrahydropterin synthase (EC 4.1.2.50)
	1	178	239	7-carboxy-7-deazaguanine synthase (EC 4.3.99.3)	uni	1	591	83.61	7-carboxy-7-deazaguanine synthase (EC 4.3.99.3)	uni	2	1494	84.03	7-carboxy-7-deazaguanine synthase (EC 4.3.99.3)	uni	1	4069	84.03	7-carboxy-7-deazaguanine synthase (EC 4.3.99.3)	uni	22	3397	84.03	7-carboxy-7-deazaguanine synthase (EC 4.3.99.3)
	1	179	196	GTP cyclohydrolase I (EC 3.5.4.16) type 1	uni	1	769	65.95	GTP cyclohydrolase I (EC 3.5.4.16) type 1	uni	2	1317	65.95	GTP cyclohydrolase I (EC 3.5.4.16) type 1	uni	1	4246	65.95	GTP cyclohydrolase I (EC 3.5.4.16) type 1	uni	22	3228	65.41	GTP cyclohydrolase I (EC 3.5.4.16) type 1
	1	180	387	hypothetical protein	bi	44	5752	90.67	Phage integrase	bi	66	5735	90.93	Phage integrase	uni	1	1416	28.16	Site-specific tyrosine recombinase XerD	bi	46	5193	30.83	integrase-recombinase
	1	181	328	FIG01229158: hypothetical protein	bi	37	5728	65.72	FIG01244330: hypothetical protein	bi	66	5736	65.72	FIG01244330: hypothetical protein	-			0		bi	52	5270	20.36	hypothetical protein
	1	182	88	conserved hypothetical protein	-			0		-			0		-			0		-			0
	1	183	262	hypothetical protein	-			0		-			0		-			0		-			0
	1	184	139	Very-short-patch mismatch repair endonuclease (G-T specific)	-			0		-			0		-			0		-			0
	1	185	333	hypothetical protein	-			0		-			0		-			0		-			0
	1	186	508	hypothetical protein	-			0		-			0		-			0		-			0
	1	187	1173	Superfamily II DNA and RNA helicase	-			0		-			0		-			0		-			0
	1	188	633	hypothetical protein	-			0		-			0		-			0		-			0
	1	189	73	hypothetical protein	-			0		-			0		-			0		-			0
	1	190	62	Type II restriction enzyme Bsp6I	-			0		-			0		-			0		-			0
	1	191	359	hypothetical protein	bi	23	5498	97.49	tyrosine recombinase	bi	82	5805	97.21	tyrosine recombinase	uni	1	4593	93.1	Tyrosine recombinase XerC	bi	23	3837	97.49	tyrosine recombinase
	1	192	349	Beta-lactamase class C-like and penicillin binding proteins (PBPs) superfamily	uni	20	5378	30.09	Beta-lactamase class C-like and penicillin binding proteins (PBPs) superfamily	uni	36	5269	30.54	Beta-lactamase class C-like and penicillin binding proteins (PBPs) superfamily	uni	1	3243	29.09	Putative penicillin-binding protein PbpX	uni	13	2621	30.04	Beta-lactamase class C-like and penicillin binding proteins (PBPs) superfamily
	1	193	597	Two-component transcriptional response regulator, LuxR family	uni	1	1115	55.29	Two-component transcriptional response regulator, LuxR family	uni	4	2368	55.29	Two-component transcriptional response regulator, LuxR family	uni	1	4599	55.13	Two-component transcriptional response regulator, LuxR family	uni	52	5265	55.26	Two-component transcriptional response regulator, LuxR family
	1	194	197	hypothetical protein	uni	1	1116	38.5	hypothetical protein	uni	4	2367	38.5	hypothetical protein	uni	1	4600	39.04	hypothetical protein	uni	52	5266	41.18	hypothetical protein
	1	195	677	Beta-lactamase class C-like and penicillin binding proteins (PBPs) superfamily	uni	6	4160	31.02	Putative penicillin-binding protein PbpX	uni	9	3606	31.02	Putative penicillin-binding protein PbpX	uni	1	3243	31.02	Putative penicillin-binding protein PbpX	bi	13	2601	32.38	Beta-lactamase class C-like and penicillin binding proteins (PBPs) superfamily
	1	196	289	LysR family transcriptional regulator STM2281	bi	23	5493	90.94	LysR family transcriptional regulator STM2281	bi	38	5292	91.29	LysR family transcriptional regulator STM2281	uni	1	4614	30.74	LysR-family transcriptional regulator Bsu YvbU	uni	85	6208	30.74	LysR-family transcriptional regulator Bsu YvbU
	1	197	389	Sugar efflux permease, MFS-type	bi	23	5492	96.39	Sugar efflux permease, MFS-type	bi	38	5293	96.91	Sugar efflux permease, MFS-type	uni	1	2399	28.63	Uncharacterized MFS-type transporter YtbD	uni	43	4791	29.46	Purine efflux pump PbuE
	1	198	363	haemolytic enterotoxin	bi	21	5443	98.62	haemolytic enterotoxin	bi	38	5294	100	haemolytic enterotoxin	uni	1	4549	52.94	Enterotoxin C	uni	15	2713	54.34	Enterotoxin C
	1	199	376	Non-hemolytic enterotoxin lytic component L1	bi	21	5442	97.07	Non-hemolytic enterotoxin lytic component L1	bi	38	5295	100	Non-hemolytic enterotoxin lytic component L1	uni	1	4548	43.03	Non-hemolytic enterotoxin lytic component L1	uni	15	2714	43.03	Non-hemolytic enterotoxin lytic component L1
	1	200	387	Non-hemolytic enterotoxin A	bi	21	5441	99.22	Non-hemolytic enterotoxin A	bi	38	5296	98.19	Non-hemolytic enterotoxin A	uni	1	4547	39.53	Non-hemolytic enterotoxin A	uni	15	2715	39.07	Non-hemolytic enterotoxin A
	1	201	147	hypothetical protein	bi	21	5440	98.25	FIG01250157: hypothetical protein	bi	38	5297	98.25	FIG01250157: hypothetical protein	uni	1	3701	35.4	hypothetical protein	-			0
	1	202	158	FIG01232282: hypothetical protein	bi	21	5434	94.74	FIG01232282: hypothetical protein	bi	38	5303	98.73	FIG01232282: hypothetical protein	uni	2	5161	39.87	putative resolvase	uni	82	5988	41.14	putative resolvase
	1	203	97	hypothetical protein	-			0		bi	38	5304	98.96	hypothetical protein	-			0		-			0
	1	204	153	Wall-associated protein precursor	bi	21	5435	83.78	Wall-associated protein precursor	bi	38	5305	99.31	Wall-associated protein precursor	uni	1	3969	66.67	wall associated protein, putative	-			0
	1	205	812	Sporulation kinase E (EC 2.7.13.3)	bi	21	5424	98.4	Sporulation kinase E (EC 2.7.13.3)	bi	33	5182	98.52	Sporulation kinase E (EC 2.7.13.3)	uni	1	5122	66.21	Sporulation kinase E (EC 2.7.13.3)	uni	24	3884	66.58	Sporulation kinase E (EC 2.7.13.3)
	1	206	2267	hypothetical protein	bi	21	5423	89.46	hypothetical protein	bi	33	5183	90.22	hypothetical protein	uni	1	2671	65.03	hypothetical protein	uni	33	4279	63.86	Collagen adhesin
	1	207	264	Carbonic anhydrase, alpha class (EC 4.2.1.1)	bi	21	5422	99.62	Carbonic anhydrase, alpha class (EC 4.2.1.1)	bi	33	5184	99.62	Carbonic anhydrase, alpha class (EC 4.2.1.1)	-			0		-			0
	1	208	38	hypothetical protein	-			0		-			0		-			0		-			0
	1	209	230	Two-component transcriptional response regulator, OmpR family	uni	20	5407	79.48	Response regulator receiver:Transcriptional regulatory protein, C-terminal	uni	29	5036	79.48	Response regulator receiver:Transcriptional regulatory protein, C-terminal	uni	1	4667	65.62	response regulator DrrA	uni	85	6150	64.73	response regulator DrrA
	1	210	52	hypothetical protein	-			0		-			0		-			0		-			0
	1	211	137	hypothetical protein	-			0		-			0		-			0		-			0
	1	212	605	hypothetical protein	uni	8	4452	66.78	Peptidoglycan O-acetyltransferase YrhL	uni	48	5500	66.78	Peptidoglycan O-acetyltransferase YrhL	uni	1	5120	66.78	Peptidoglycan O-acetyltransferase YrhL	uni	24	3885	66.94	Peptidoglycan O-acetyltransferase YrhL
	1	213	222	hypothetical protein	uni	1	1188	62.62	putative lipoprotein	uni	4	2298	62.62	putative lipoprotein	uni	1	4670	62.15	putative lipoprotein	uni	85	6147	61.21	putative lipoprotein
	1	214	274	Polysaccharide deacetylase (EC 3.5.1.41)	uni	1	1187	76.19	Polysaccharide deacetylase (EC 3.5.1.41)	uni	4	2299	76.19	Polysaccharide deacetylase (EC 3.5.1.41)	uni	1	4669	76.19	Polysaccharide deacetylase (EC 3.5.1.41)	uni	85	6148	76.19	Polysaccharide deacetylase (EC 3.5.1.41)
	1	215	38	hypothetical protein	-			0		-			0		-			0		-			0
	1	216	374	Alanine dehydrogenase (EC 1.4.1.1)	uni	7	4327	68.14	Alanine dehydrogenase (EC 1.4.1.1)	uni	6	3019	68.14	Alanine dehydrogenase (EC 1.4.1.1)	uni	1	3339	68.14	Alanine dehydrogenase (EC 1.4.1.1)	uni	76	5895	68.42	Alanine dehydrogenase (EC 1.4.1.1)
	1	217	408	Regulator of polyketide synthase expression	-			0		-			0		-			0		-			0
	1	218	467	FIG01231929: hypothetical protein	bi	21	5421	100	FIG01231929: hypothetical protein	bi	33	5185	100	FIG01231929: hypothetical protein	uni	1	4585	98.07	hypothetical protein	uni	76	5808	36.88	Broad-substrate range phospholipase C (EC 3.1.4.3)
	1	219	146	GCN5-related N-acetyltransferase	uni	5	3825	26.47	Acetyltransferase, GNAT family	uni	12	3980	26.47	Acetyltransferase, GNAT family	uni	1	4953	26.47	Acetyltransferase, GNAT family	bi	7	710	96.55	acetyltransferase, GNAT family family
	1	220	102	hypothetical protein	-			0		-			0		-			0		bi	44	4930	87.13	hypothetical protein
	1	221	390	Beta-lactamase class C-like and penicillin binding proteins (PBPs) superfamily	bi	20	5378	94.86	Beta-lactamase class C-like and penicillin binding proteins (PBPs) superfamily	bi	36	5267	95.63	Beta-lactamase class C-like and penicillin binding proteins (PBPs) superfamily	uni	1	4596	83.03	Beta-lactamase class C-like and penicillin binding proteins (PBPs) superfamily	bi	13	2620	96.14	Beta-lactamase class C-like and penicillin binding proteins (PBPs) superfamily
	1	222	695	Beta-lactamase class C-like and penicillin binding proteins (PBPs) superfamily	bi	20	5380	90.9	Beta-lactamase class C-like and penicillin binding proteins (PBPs) superfamily	bi	36	5270	90.9	Beta-lactamase class C-like and penicillin binding proteins (PBPs) superfamily	uni	1	329	29.07	Beta-lactamase class C-like and penicillin binding proteins (PBPs) superfamily	bi	13	2622	89.19	Beta-lactamase class C-like and penicillin binding proteins (PBPs) superfamily
	1	223	69	hypothetical protein	bi	29	5624	92.42	hypothetical protein	bi	41	5366	92.42	hypothetical protein	bi	2	5153	86.36	hypothetical protein	-			0
	1	224	92	FIG01229293: hypothetical protein	bi	10	4633	100	FIG01229293: hypothetical protein	bi	41	5365	98.31	FIG01229293: hypothetical protein	bi	2	5151	96.7	FIG01229293: hypothetical protein	bi	62	5538	94.51	FIG01229293: hypothetical protein
	1	225	78	FIG01236207: hypothetical protein	bi	10	4635	88.31	FIG01236207: hypothetical protein	bi	36	5264	87.01	FIG01236207: hypothetical protein	bi	2	5149	92.21	FIG01236207: hypothetical protein	bi	22	3669	87.01	FIG01236207: hypothetical protein
	1	226	49	conserved hypothetical protein; possible phage protein	bi	10	4636	97.92	conserved hypothetical protein; possible phage protein	bi	39	5308	100	conserved hypothetical protein; possible phage protein	bi	2	5148	93.75	conserved hypothetical protein; possible phage protein	bi	22	3671	97.92	conserved hypothetical protein; possible phage protein
	1	227	44	hypothetical protein	bi	10	4637	100	hypothetical protein	-			0		-			0		-			0
	1	228	154	CarD-like transcriptional regulator	bi	10	4638	88.24	CarD-like transcriptional regulator	bi	36	5261	100	CarD-like transcriptional regulator	bi	2	5147	90.85	CarD-like transcriptional regulator	bi	62	5534	89.6	CarD-like transcriptional regulator
	1	229	303	Probable acyl-[acyl-carrier protein] desaturase DESA1 (Acyl-[ACP] desaturase) (Stearoyl-ACP desaturase) (Protein DES) (EC 1.14.19.2)	bi	10	4639	98.01	Probable acyl-[acyl-carrier protein] desaturase DESA1 (Acyl-[ACP] desaturase) (Stearoyl-ACP desaturase) (Protein DES) (EC 1.14.19.2)	bi	36	5260	98.63	Probable acyl-[acyl-carrier protein] desaturase DESA1 (Acyl-[ACP] desaturase) (Stearoyl-ACP desaturase) (Protein DES) (EC 1.14.19.2)	bi	2	5145	99.21	Probable acyl-[acyl-carrier protein] desaturase DESA1 (Acyl-[ACP] desaturase) (Stearoyl-ACP desaturase) (Protein DES) (EC 1.14.19.2)	bi	8	727	99.01	Probable acyl-[acyl-carrier protein] desaturase DESA1 (Acyl-[ACP] desaturase) (Stearoyl-ACP desaturase) (Protein DES) (EC 1.14.19.2)
	1	230	38	hypothetical protein	-			0		-			0		-			0		-			0
	1	231	103	FIG01241963: hypothetical protein	-			0		bi	36	5258	94.79	FIG01241963: hypothetical protein	bi	2	5144	87.63	FIG01241963: hypothetical protein	bi	8	728	86.46	FIG01241963: hypothetical protein
	1	232	58	MutT	-			0		-			0		-			0		-			0
	1	233	419	Oligoendopeptidase F-like protein	uni	17	5232	33.01	Oligoendopeptidase F-like protein	uni	10	3797	33.01	Oligoendopeptidase F-like protein	uni	1	161	33.01	Oligoendopeptidase F-like protein	uni	29	4054	32.29	Oligoendopeptidase F-like protein
	2	234	41	hypothetical protein	-			0		-			0		-			0		-			0
	2	235	194	Resolvase	bi	26	5576	34.81	Resolvase, N-terminal domain	bi	53	5582	34.81	Resolvase, N-terminal domain	bi	1	1181	36.67	Site-specific recombinase, resolvase family	uni	82	5988	31.88	putative resolvase
	2	236	53	hypothetical protein	-			0		-			0		-			0		-			0
	2	237	150	hypothetical protein	-			0		-			0		-			0		-			0
	2	238	913	hypothetical protein	uni	5	3879	49.45	Phage tail length tape-measure protein T	uni	22	4701	36.24	Phage tail length tape-measure protein T	uni	1	4904	35.61	Phage tail length tape-measure protein T	-			0
	2	239	160	hypothetical protein	-			0		-			0		-			0		-			0
	2	240	142	hypothetical protein	-			0		-			0		-			0		-			0
	2	241	84	hypothetical protein	-			0		-			0		-			0		-			0
	2	242	207	HNH homing endonuclease # Phage intron	-			0		-			0		-			0		-			0
	2	243	59	hypothetical protein	-			0		-			0		-			0		-			0
	2	244	69	hypothetical protein	-			0		-			0		-			0		-			0
	2	245	44	hypothetical protein	-			0		-			0		-			0		-			0
	2	246	71	hypothetical protein	-			0		-			0		-			0		-			0
	2	247	203	hypothetical protein	bi	27	5588	34.88	DNA-binding protein	uni	26	4928	89.11	possible DNA-binding protein	uni	2	5212	30.41	FIG01241292: hypothetical protein	uni	47	5220	88.61	possible DNA-binding protein
	2	248	189	putative phage membrane protein	-			0		-			0		-			0		-			0
	2	249	211	hypothetical protein	-			0		-			0		-			0		-			0
	2	250	621	DNA primase-like protein	uni	2	1886	26.49	DNA primase DnaG	uni	1	178	26.49	DNA primase DnaG	uni	1	1622	26.49	DNA primase DnaG	uni	22	3801	26.55	DNA helicase (EC 3.6.4.12), phage-associated
	2	251	482	hypothetical protein	-			0		-			0		-			0		-			0
	3	252	161	FIG01236464: hypothetical protein	bi	16	5132	100	hypothetical protein	uni	26	4946	99.38	hypothetical protein	-			0		bi	21	3010	34.78	Bacteriocin/lantibiotic efflux ABC transporter, permease/ATP-binding protein
2	3	253	943	hypothetical protein	bi	16	5133	99.79	hypothetical protein	bi	26	4947	99.68	hypothetical protein	-			0		-			0
	3	254	56	FIG01231758: hypothetical protein	bi	16	5134	100	FIG01231758: hypothetical protein	bi	26	4948	98.18	FIG01231758: hypothetical protein	-			0		-			0
	3	255	112	Transposase and inactivated derivatives-like protein	bi	16	5135	100	Transposase and inactivated derivatives-like protein	bi	26	4949	100	Transposase and inactivated derivatives-like protein	-			0		-			0
	3	256	209	DNA recombinase	bi	16	5136	100	DNA recombinase	bi	26	4951	100	DNA recombinase	bi	2	5161	44.83	putative resolvase	bi	82	5988	45.59	putative resolvase
	3	257	140	Phage integrase	bi	16	5137	100	Phage integrase	bi	26	4952	100	Phage integrase	uni	1	995	52.52	Phage integrase	uni	11	1286	51.8	Phage integrase
	3	258	125	Phage integrase	bi	16	5138	100	Phage integrase	bi	26	4953	100	Phage integrase	uni	1	995	61.29	Phage integrase	uni	11	1286	60.48	Phage integrase
	3	259	43	hypothetical protein	bi	16	5139	100	hypothetical protein	bi	26	4954	100	hypothetical protein	-			0		-			0
	3	260	702	Methionine ABC transporter ATP-binding protein	bi	16	5140	100	Methionine ABC transporter ATP-binding protein	bi	26	4955	98.86	hypothetical protein	uni	1	2487	27.81	Efflux ABC transporter, permease/ATP-binding protein YwjA	uni	55	5304	30.42	Efflux ABC transporter, permease/ATP-binding protein YgaD
	3	261	57	hypothetical protein	bi	16	5141	100	hypothetical protein	bi	26	4956	98.21	hypothetical protein	-			0		-			0
	3	262	107	hypothetical protein	bi	16	5142	100	hypothetical protein	bi	26	4957	100	hypothetical protein	-			0		-			0
	3	263	323	FIG01252856: hypothetical protein	bi	16	5143	100	FIG01252856: hypothetical protein	bi	26	4958	100	FIG01252856: hypothetical protein	-			0		-			0
	3	264	233	hypothetical protein	bi	16	5144	100	hypothetical protein	bi	26	4959	96.61	hypothetical protein	-			0		-			0
	3	265	124	hypothetical protein	bi	16	5145	100	hypothetical protein	bi	26	4960	100	hypothetical protein	-			0		-			0
	3	266	796	Immune inhibitor A metalloprotease	bi	16	5146	100	Immune inhibitor A metalloprotease	bi	26	4961	99.87	Immune inhibitor A metalloprotease	uni	1	3730	66.67	Immune inhibitor A metalloprotease	uni	22	3456	64.54	Immune inhibitor A metalloprotease
	3	267	175	Signal peptidase I (EC 3.4.21.89)	bi	16	5147	100	Signal peptidase I (EC 3.4.21.89)	bi	26	4962	100	Signal peptidase I (EC 3.4.21.89)	uni	1	1136	46.95	Signal peptidase I (EC 3.4.21.89)	uni	11	1433	46.34	Signal peptidase I (EC 3.4.21.89)
	3	268	368	hypothetical protein	bi	16	5148	100	hypothetical protein	bi	67	5749	100	hypothetical protein	uni	1	4426	41.99	hypothetical protein	uni	22	3040	51.3	hypothetical protein
	3	269	131	Uncharacterized protein YuxK	bi	16	5149	100	Uncharacterized protein YuxK	bi	67	5748	100	Uncharacterized protein YuxK	-			0		-			0
	3	270	55	hypothetical protein	bi	16	5150	100	hypothetical protein	bi	67	5746	100	hypothetical protein	-			0		-			0
	3	271	347	hypothetical protein	bi	16	5151	97.69	hypothetical protein	bi	67	5744	97.98	hypothetical protein	-			0		uni	2	178	30.26	Phage replication protein
	3	272	68	hypothetical protein	bi	16	5152	100	hypothetical protein	bi	67	5743	98.51	hypothetical protein	-			0		bi	7	662	73.85	hypothetical protein
	3	273	107	hypothetical protein	bi	16	5153	100	hypothetical protein	bi	67	5742	100	hypothetical protein	-			0		-			0
	3	274	409	Plasmid replication initiation protein	bi	16	5154	100	Plasmid replication initiation protein	bi	67	5741	99.75	Plasmid replication initiation protein	-			0		-			0
	3	275	78	Two-component system sensor histidine kinase	bi	16	5155	98.7	Two-component system sensor histidine kinase	bi	30	5100	98.7	Two-component system sensor histidine kinase	uni	2	5173	80	Two-component system sensor histidine kinase	bi	54	5293	72.22	Signal transduction histidine kinase
	3	276	295	Two-component system sensor histidine kinase	bi	16	5156	100	Two-component system sensor histidine kinase	bi	30	5099	100	Two-component system sensor histidine kinase	bi	2	5173	93.27	Two-component system sensor histidine kinase	bi	26	3962	95.21	Two-component system sensor histidine kinase
	3	277	107	hypothetical protein	bi	16	5157	100	hypothetical protein	bi	30	5098	100	hypothetical protein	-			0		-			0
	3	278	201	hypothetical protein	bi	16	5158	100	Peptide deformylase (EC 3.5.1.88)	bi	30	5097	100	Peptide deformylase (EC 3.5.1.88)	-			0		-			0
	3	279	309	DNA integration/recombination/inversion protein	bi	16	5165	99.68	DNA integration/recombination/inversion protein	bi	30	5068	99.68	hypothetical protein	bi	2	5207	92.53	DNA integration/recombination/inversion protein	uni	11	1286	36.57	Phage integrase
	3	280	74	hypothetical protein	-			0		-			0		-			0		-			0
	3	281	39	hypothetical protein	-			0		-			0		-			0		-			0
	3	282	85	hypothetical protein	-			0		bi	26	4927	98.81	hypothetical protein	-			0		-			0
	3	283	203	possible DNA-binding protein	uni	10	4715	41.07	hypothetical protein	bi	26	4928	98.02	possible DNA-binding protein	uni	2	5212	28.35	FIG01241292: hypothetical protein	bi	47	5220	92.57	possible DNA-binding protein
	3	284	121	hypothetical protein	-			0		-			0		-			0		-			0
	3	285	187	Transcriptional regulator, Xre family	bi	16	5170	100	hypothetical protein	bi	33	5187	90.32	Transcriptional regulator, Xre family	uni	1	4485	47.69	Transcriptional regulator, Xre family	uni	22	3703	43.94	Transcriptional regulator, Xre family
	3	286	389	Hypothetical membrane spanning protein	bi	16	5116	100	Hypothetical membrane spanning protein	bi	26	4931	98.71	Hypothetical membrane spanning protein	bi	2	5214	99.74	Hypothetical membrane spanning protein	uni	10	979	24.14	hypothetical protein
	3	287	140	FIG01243409: hypothetical protein	bi	16	5117	100	FIG01243409: hypothetical protein	bi	26	4932	95.68	hypothetical protein	bi	2	5215	95.68	hypothetical protein	-			0
	3	288	195	FIG01241292: hypothetical protein	bi	16	5118	99.48	FIG01241292: hypothetical protein	bi	26	4933	97.42	FIG01241292: hypothetical protein	bi	2	5216	98.45	FIG01241292: hypothetical protein	uni	11	1606	37.5	hypothetical protein
	3	289	371	Mobile element protein	bi	16	5119	100	Mobile element protein	uni	33	5180	42.59	Mobile element protein	uni	1	2058	35.24	transposase, IS605 family	uni	11	992	82.7	transposase, IS605 family
	3	290	133	Transposase IS200-like	bi	16	5120	100	Transposase IS200-like	-			0		-			0		uni	22	3730	90.09	Transposase IS200-like
	3	291	153	hypothetical protein	bi	16	5121	100	hypothetical protein	bi	26	4934	89.47	hypothetical protein	bi	2	5217	84.77	hypothetical protein	-			0
	3	292	74	Transcriptional regulator, Xre family	bi	16	5122	100	Transcriptional regulator, Xre family	bi	26	4935	90.41	Transcriptional regulator, Xre family	bi	2	5218	89.04	Transcriptional regulator, Xre family	-			0
	3	293	218	FIG01228420: hypothetical protein	bi	16	5123	100	FIG01228420: hypothetical protein	bi	26	4936	97.7	FIG01228420: hypothetical protein	bi	2	5219	96.77	FIG01228420: hypothetical protein	bi	31	4121	64.62	FIG01246697: hypothetical protein
	3	294	388	Cell division protein FtsK	bi	16	5124	98.71	Cell division protein FtsK	bi	26	4937	99.22	Cell division protein FtsK	bi	2	5220	96.64	Cell division protein FtsK	bi	31	4122	70.57	Cell division protein FtsK
	3	295	108	FIG01236122: hypothetical protein	bi	16	5125	100	FIG01236122: hypothetical protein	bi	26	4938	100	FIG01236122: hypothetical protein	bi	2	5221	95.33	FIG01236122: hypothetical protein	bi	31	4123	55.66	hypothetical protein
	3	296	111	hypothetical protein	bi	16	5126	98.18	FIG01231577: hypothetical protein	bi	26	4939	100	hypothetical protein	-			0		-			0
	3	297	286	hypothetical protein	bi	16	5127	99.65	hypothetical protein	bi	26	4940	100	hypothetical protein	bi	2	5223	94.74	FIG01240484: hypothetical protein	-			0
	3	298	63	RNA-binding protein Hfq, Bacillus anthracis type 2	uni	10	4672	59.68	RNA-binding protein Hfq, Bacillus anthracis type 2	bi	26	4941	100	RNA-binding protein Hfq, Bacillus anthracis type 2	bi	2	5224	95.16	RNA-binding protein Hfq, Bacillus anthracis type 2	bi	8	736	81.97	RNA-binding protein Hfq, Bacillus anthracis type 2
	3	299	64	FIG01232205: hypothetical protein	bi	16	5128	98.41	FIG01232205: hypothetical protein	bi	26	4942	98.41	FIG01232205: hypothetical protein	bi	2	5225	85.48	FIG01232205: hypothetical protein	bi	5	490	61.54	Stage 0 sporulation regulatory protein
	3	300	233	hypothetical protein	bi	16	5129	100	hypothetical protein	bi	26	4943	99.57	hypothetical protein	-			0		-			0
	3	301	242	FIG01233121: hypothetical protein	bi	16	5130	100	FIG01233121: hypothetical protein	bi	26	4944	100	FIG01233121: hypothetical protein	-			0		-			0
	3	302	302	Efflux ABC transporter, ATP-binding protein	bi	16	5131	100	Efflux ABC transporter, ATP-binding protein	bi	26	4945	100	Efflux ABC transporter, ATP-binding protein	uni	1	3075	39.32	Bacitracin efflux ABC transporter, ATP-binding protein BcrA	bi	11	1354	44.44	Efflux ABC transporter, ATP-binding protein
	3	303	371	Mobile element protein	uni	16	5119	93.51	Mobile element protein	uni	60	5687	43.15	Transposase	uni	1	2058	34.29	transposase, IS605 family	bi	11	992	83.24	transposase, IS605 family
	3	304	133	Transposase IS200-like	uni	16	5120	96.21	Transposase IS200-like	-			0		-			0		bi	22	3730	90.99	Transposase IS200-like
	3	305	540	hypothetical protein	uni	16	5132	99.63	hypothetical protein	bi	26	4946	99.63	hypothetical protein	uni	1	2487	27.13	Efflux ABC transporter, permease/ATP-binding protein YwjA	uni	21	3010	27.27	Bacteriocin/lantibiotic efflux ABC transporter, permease/ATP-binding protein
	4	306	310	ATPase, AAA family	bi	3	3144	100	ATPase, AAA family	bi	20	4623	100	ATPase, AAA family	bi	1	334	100	ATPase, AAA family	bi	36	4685	95.79	ATPase, AAA family
	4	307	370	hypothetical protein	bi	3	3145	100	hypothetical protein	bi	20	4624	100	hypothetical protein	bi	1	333	100	hypothetical protein	bi	36	4684	91.33	hypothetical protein
	4	308	245	hypothetical protein	bi	3	3146	99.59	hypothetical protein	bi	20	4625	99.18	hypothetical protein	bi	1	332	99.59	hypothetical protein	bi	36	4683	75.52	hypothetical protein
	4	309	120	FIG01250685: hypothetical protein	bi	3	3147	100	FIG01250685: hypothetical protein	bi	20	4626	100	FIG01250685: hypothetical protein	bi	1	331	100	FIG01250685: hypothetical protein	-			0
	4	310	71	hypothetical protein	bi	3	3148	100	hypothetical protein	bi	20	4627	100	hypothetical protein	bi	1	330	100	hypothetical protein	bi	36	4682	80	hypothetical protein
	4	311	389	Beta-lactamase class C-like and penicillin binding proteins (PBPs) superfamily	bi	3	3149	99.74	Beta-lactamase class C-like and penicillin binding proteins (PBPs) superfamily	bi	20	4628	99.74	Beta-lactamase class C-like and penicillin binding proteins (PBPs) superfamily	bi	1	329	100	Beta-lactamase class C-like and penicillin binding proteins (PBPs) superfamily	bi	36	4681	88.4	Beta-lactamase class C-like and penicillin binding proteins (PBPs) superfamily
	4	312	52	FIG01249153: hypothetical protein	bi	3	3150	100	FIG01249153: hypothetical protein	bi	20	4629	100	FIG01249153: hypothetical protein	bi	1	328	98.04	FIG01249153: hypothetical protein	-			0
	4	313	585	Adenine deaminase (EC 3.5.4.2)	bi	3	3151	100	Adenine deaminase (EC 3.5.4.2)	bi	20	4630	100	Adenine deaminase (EC 3.5.4.2)	bi	1	327	96.58	Adenine deaminase (EC 3.5.4.2)	bi	36	4680	89.37	Adenine deaminase (EC 3.5.4.2)
	4	314	171	Uncharacterized protein BA3031	bi	3	3152	99.41	Uncharacterized protein BA3031	bi	20	4631	100	Uncharacterized protein BA3031	bi	1	326	99.41	Uncharacterized protein BA3031	bi	36	4679	85.88	Uncharacterized protein BA3031
	4	315	879	Microbial collagenase (EC 3.4.24.3)	bi	3	3153	98.18	Microbial collagenase (EC 3.4.24.3)	bi	20	4632	99.77	Microbial collagenase (EC 3.4.24.3)	bi	1	325	97.95	Microbial collagenase (EC 3.4.24.3)	uni	11	1110	74.26	Microbial collagenase (EC 3.4.24.3)
	4	316	460	Catalase KatE (EC 1.11.1.6)	bi	3	3154	99.78	Catalase KatE (EC 1.11.1.6)	bi	20	4633	100	Catalase KatE (EC 1.11.1.6)	bi	1	324	96.08	Catalase KatE (EC 1.11.1.6)	bi	36	4678	86.03	Catalase KatE (EC 1.11.1.6)
	4	317	406	Acetylornithine aminotransferase-like protein	bi	3	3155	100	Acetylornithine aminotransferase-like protein	bi	20	4634	100	Acetylornithine aminotransferase-like protein	bi	1	323	99.75	Acetylornithine aminotransferase-like protein	bi	36	4677	90.37	Acetylornithine aminotransferase-like protein
	4	318	484	L-Proline/Glycine betaine transporter ProP	bi	3	3156	100	L-Proline/Glycine betaine transporter ProP	bi	81	5803	100	L-Proline/Glycine betaine transporter ProP	bi	1	322	100	L-Proline/Glycine betaine transporter ProP	bi	36	4676	97.93	L-Proline/Glycine betaine transporter ProP
	4	319	281	Putative transposase InsK for insertion sequence element IS150	bi	9	4627	99.64	Putative transposase InsK for insertion sequence element IS150	bi	1	1	99.64	Putative transposase InsK for insertion sequence element IS150	bi	1	320	99.64	Putative transposase InsK for insertion sequence element IS150	uni	66	5555	38.59	Mobile element protein
	4	320	177	Transposase	uni	9	4626	98.3	Transposase	uni	1	2	98.3	Transposase	uni	1	224	98.3	Transposase	uni	8	781	55.32	hypothetical protein
	4	321	370	hypothetical protein	bi	9	4628	99.46	hypothetical protein	bi	13	4070	99.46	hypothetical protein	bi	1	319	98.64	hypothetical protein	bi	36	4675	81.84	hypothetical protein
	4	322	388	hypothetical protein	bi	9	4629	100	hypothetical protein	bi	13	4071	100	hypothetical protein	bi	1	318	99.22	hypothetical protein	bi	36	4674	89.41	hypothetical protein
	4	323	310	FIG022979: MoxR-like ATPases	bi	9	4630	100	FIG022979: MoxR-like ATPases	bi	13	4072	99.68	FIG022979: MoxR-like ATPases	bi	1	317	94.82	FIG022979: MoxR-like ATPases	bi	36	4673	94.48	FIG022979: MoxR-like ATPases
	4	324	106	Transcriptional regulator, PadR family	bi	9	4631	100	Transcriptional regulator, PadR family	bi	13	4073	100	Transcriptional regulator, PadR family	bi	1	316	97.14	Transcriptional regulator, PadR family	bi	36	4672	94.29	Transcriptional regulator, PadR family
	4	325	176	hypothetical protein	bi	9	4632	100	hypothetical protein	bi	13	4074	100	hypothetical protein	bi	1	315	76.97	hypothetical protein	bi	36	4671	67.42	hypothetical protein
	4	326	82	hypothetical protein	bi	9	4531	100	hypothetical protein	bi	13	4075	100	hypothetical protein	bi	1	313	100	hypothetical protein	bi	4	355	98.77	hypothetical protein
	4	327	128	Uncharacterized protein YsfE	bi	9	4532	100	Uncharacterized protein YsfE	bi	13	4076	100	Uncharacterized protein YsfE	bi	1	312	99.21	Uncharacterized protein YsfE	bi	4	357	94.49	Uncharacterized protein YsfE
	4	328	182	GNAT family acetyltransferase BA3010	bi	9	4533	100	GNAT family acetyltransferase BA3010	bi	13	4077	100	GNAT family acetyltransferase BA3010	bi	1	311	97.24	GNAT family acetyltransferase BA3010	bi	4	358	92.22	GNAT family acetyltransferase BA3010
	4	329	194	Uridine kinase, type 2 (EC 2.7.1.48)	bi	9	4534	99.48	Uridine kinase, type 2 (EC 2.7.1.48)	bi	13	4078	99.48	Uridine kinase, type 2 (EC 2.7.1.48)	bi	1	310	99.48	Uridine kinase, type 2 (EC 2.7.1.48)	bi	4	359	87.05	Uridine kinase, type 2 (EC 2.7.1.48)
	4	330	193	Hydrolase, haloacid dehalogenase-like family	bi	9	4535	100	Hydrolase, haloacid dehalogenase-like family	bi	13	4079	100	Hydrolase, haloacid dehalogenase-like family	bi	1	309	100	Hydrolase, haloacid dehalogenase-like family	bi	4	360	73.44	Phosphoglycolate phosphatase
	4	331	91	FIG01243511: hypothetical protein	bi	9	4536	100	FIG01243511: hypothetical protein	bi	13	4080	100	FIG01243511: hypothetical protein	bi	1	308	100	FIG01243511: hypothetical protein	-			0
	4	332	105	hypothetical protein	bi	9	4537	100	hypothetical protein	bi	13	4081	100	hypothetical protein	bi	1	307	99.04	hypothetical protein	bi	4	365	84.29	hypothetical protein
	4	333	72	Uncharacterized transcriptional regulator YozG, Cro/CI family	bi	9	4538	100	Uncharacterized transcriptional regulator YozG, Cro/CI family	bi	13	4082	100	Uncharacterized transcriptional regulator YozG, Cro/CI family	bi	1	306	100	Uncharacterized transcriptional regulator YozG, Cro/CI family	bi	4	366	94.37	Uncharacterized transcriptional regulator YozG, Cro/CI family
	4	334	161	Uncharacterized membrane protein YoaS	bi	9	4539	100	Uncharacterized membrane protein YoaS	bi	13	4083	100	Uncharacterized membrane protein YoaS	bi	1	305	96.88	Uncharacterized membrane protein YoaS	bi	4	367	83.12	Uncharacterized membrane protein YoaS
	4	335	263	Transcriptional repressor of the myo-inositol catabolic operon DeoR family	bi	9	4540	100	Transcriptional repressor of the myo-inositol catabolic operon DeoR family	bi	13	4084	100	Transcriptional repressor of the myo-inositol catabolic operon DeoR family	uni	1	4053	30.25	Transcriptional regulator, DeoR family	uni	22	3412	29.08	Transcriptional regulator, DeoR family
	4	336	289	ABC transporter, permease protein 1 (cluster 1, maltose/g3p/polyamine/iron)	bi	9	4541	100	ABC transporter, permease protein 1 (cluster 1, maltose/g3p/polyamine/iron)	bi	13	4085	100	ABC transporter, permease protein 1 (cluster 1, maltose/g3p/polyamine/iron)	uni	1	3312	33.45	Glycerol-3-phosphate ABC transporter, permease protein UgpA (TC 3.A.1.1.3)	uni	14	2667	33.45	Glycerol-3-phosphate ABC transporter, permease protein UgpA (TC 3.A.1.1.3)
	4	337	273	Glycerol-3-phosphate ABC transporter, permease protein UgpE (TC 3.A.1.1.3)	bi	9	4542	100	Glycerol-3-phosphate ABC transporter, permease protein UgpE (TC 3.A.1.1.3)	bi	13	4086	100	Glycerol-3-phosphate ABC transporter, permease protein UgpE (TC 3.A.1.1.3)	uni	1	3313	30.92	Glycerol-3-phosphate ABC transporter, permease protein UgpE (TC 3.A.1.1.3)	uni	14	2666	30.53	Glycerol-3-phosphate ABC transporter, permease protein UgpE (TC 3.A.1.1.3)
	4	338	454	Glycerol-3-phosphate ABC transporter, periplasmic glycerol-3-phosphate-binding protein (TC 3.A.1.1.3)	bi	9	4543	100	Glycerol-3-phosphate ABC transporter, periplasmic glycerol-3-phosphate-binding protein (TC 3.A.1.1.3)	bi	13	4087	100	Glycerol-3-phosphate ABC transporter, periplasmic glycerol-3-phosphate-binding protein (TC 3.A.1.1.3)	uni	1	3314	26.01	Glycerol-3-phosphate ABC transporter, substrate-binding protein UgpB	uni	14	2665	26.54	Glycerol-3-phosphate ABC transporter, substrate-binding protein UgpB
	4	339	476	hypothetical protein	bi	9	4544	100	hypothetical protein	bi	13	4088	100	hypothetical protein	-			0		-			0
	4	340	236	Haloacid dehalogenase-like hydrolase	bi	9	4545	100	Haloacid dehalogenase-like hydrolase	bi	13	4089	100	Haloacid dehalogenase-like hydrolase	uni	1	3115	30.96	Haloacid dehalogenase/epoxide hydrolase family protein	uni	55	5452	31.38	Haloacid dehalogenase/epoxide hydrolase family protein
	4	341	367	Maltodextrin ABC transporter, ATP-binding protein MsmX	bi	9	4546	100	Maltodextrin ABC transporter, ATP-binding protein MsmX	bi	13	4090	100	Maltodextrin ABC transporter, ATP-binding protein MsmX	uni	1	1337	67.4	Maltose/maltodextrin transport ATP-binding protein MalK (EC 3.6.3.19)	uni	11	1617	68.22	Maltose/maltodextrin transport ATP-binding protein MalK (EC 3.6.3.19)
	4	342	89	Transcriptional regulator, ArsR family	bi	9	4547	100	Transcriptional regulator, ArsR family	bi	13	4091	100	Transcriptional regulator, ArsR family	uni	1	682	77.01	Transcriptional regulator, ArsR family	uni	11	1014	78.16	Transcriptional regulator, ArsR family
	4	343	557	Alkaline phosphatase (EC 3.1.3.1)	bi	9	4548	100	Alkaline phosphatase (EC 3.1.3.1)	bi	13	4092	100	Alkaline phosphatase (EC 3.1.3.1)	bi	1	304	95.15	Alkaline phosphatase (EC 3.1.3.1)	bi	4	368	84.38	Alkaline phosphatase (EC 3.1.3.1)
	4	344	277	uncharacterized protein with VanW-like domain	bi	9	4549	100	uncharacterized protein with VanW-like domain	bi	13	4093	100	uncharacterized protein with VanW-like domain	bi	1	303	98.91	uncharacterized protein with VanW-like domain	uni	11	1115	34.06	uncharacterized protein with VanW-like domain
	4	345	344	Fatty acid desaturase	bi	9	4550	100	Fatty acid desaturase	bi	13	4094	100	Fatty acid desaturase	bi	1	302	100	Fatty acid desaturase	bi	4	371	95.63	Fatty acid desaturase
	4	346	48	hypothetical protein	bi	9	4551	100	hypothetical protein	bi	13	4095	100	hypothetical protein	bi	1	301	97.87	hypothetical protein	-			0
	4	347	116	hypothetical protein	bi	9	4552	100	hypothetical protein	bi	13	4096	100	hypothetical protein	bi	1	300	100	hypothetical protein	bi	4	373	86.96	hypothetical protein
	4	348	475	Amino-acid permease RocC	bi	9	4553	100	Amino-acid permease RocC	bi	13	4097	100	Amino-acid permease RocC	bi	1	299	99.79	Amino-acid permease RocC	bi	4	374	95.57	Amino-acid permease RocC
	4	349	250	Transcriptional regulator, IclR family	bi	9	4554	100	Transcriptional regulator, IclR family	bi	13	4098	100	Transcriptional regulator, IclR family	bi	1	298	100	Transcriptional regulator, IclR family	bi	4	375	95.18	Transcriptional regulator, IclR family
	4	350	547	Arginine utilization protein RocB	bi	9	4555	100	Arginine utilization protein RocB	bi	13	4099	100	Arginine utilization protein RocB	bi	1	297	99.82	Arginine utilization protein RocB	bi	4	376	94.87	Arginine utilization protein RocB
	4	351	273	Pyrroline-5-carboxylate reductase (EC 1.5.1.2)	bi	9	4556	100	Pyrroline-5-carboxylate reductase (EC 1.5.1.2)	bi	13	4100	100	Pyrroline-5-carboxylate reductase (EC 1.5.1.2)	bi	1	296	99.57	Pyrroline-5-carboxylate reductase (EC 1.5.1.2)	bi	4	377	93.38	Pyrroline-5-carboxylate reductase (EC 1.5.1.2)
	4	352	368	Glutamate 5-kinase (EC 2.7.2.11) / RNA-binding C-terminal domain PUA	bi	9	4557	100	Glutamate 5-kinase (EC 2.7.2.11) / RNA-binding C-terminal domain PUA	bi	13	4101	99.73	Glutamate 5-kinase (EC 2.7.2.11) / RNA-binding C-terminal domain PUA	bi	1	294	99.73	Glutamate 5-kinase (EC 2.7.2.11) / RNA-binding C-terminal domain PUA	bi	4	378	94.82	Glutamate 5-kinase (EC 2.7.2.11) / RNA-binding C-terminal domain PUA
	4	353	416	Gamma-glutamyl phosphate reductase (EC 1.2.1.41)	bi	9	4558	100	Gamma-glutamyl phosphate reductase (EC 1.2.1.41)	bi	13	4102	100	Gamma-glutamyl phosphate reductase (EC 1.2.1.41)	bi	1	293	99.28	Gamma-glutamyl phosphate reductase (EC 1.2.1.41)	bi	4	379	90.58	Gamma-glutamyl phosphate reductase (EC 1.2.1.41)
	4	354	398	Na+ dependent nucleoside transporter NupC	bi	9	4559	100	Na+ dependent nucleoside transporter NupC	bi	13	4103	100	Na+ dependent nucleoside transporter NupC	bi	1	292	100	Na+ dependent nucleoside transporter NupC	bi	4	380	96.47	Na+ dependent nucleoside transporter NupC
	4	355	412	Transcriptional regulator, AraC family	bi	9	4560	100	Transcriptional regulator, AraC family	bi	13	4104	100	Transcriptional regulator, AraC family	bi	1	291	99.27	Transcriptional regulator, AraC family	uni	44	4804	36.52	Transcriptional regulator, AraC family
	4	356	764	beta-glucosidase (EC 3.2.1.21)	bi	9	4561	100	beta-glucosidase (EC 3.2.1.21)	bi	13	4105	100	beta-glucosidase (EC 3.2.1.21)	bi	1	290	99.21	beta-glucosidase (EC 3.2.1.21)	-			0
	4	357	105	hypothetical protein	bi	9	4562	100	hypothetical protein	bi	13	4106	100	hypothetical protein	bi	1	289	99.04	hypothetical protein	uni	6	600	48.53	hypothetical protein
	4	358	348	Transcriptional regulator, ArsR family	bi	9	4563	99.71	Transcriptional regulator, ArsR family	bi	13	4107	99.71	Transcriptional regulator, ArsR family	bi	1	288	99.42	Transcriptional regulator, ArsR family	bi	4	381	88.47	Transcriptional regulator, ArsR family
	4	359	405	Uncharacterized MFS-type transporter	bi	9	4564	100	Uncharacterized MFS-type transporter	bi	13	4108	100	Uncharacterized MFS-type transporter	bi	1	287	99.26	Uncharacterized MFS-type transporter	bi	4	382	89.6	Uncharacterized MFS-type transporter
	4	360	109	Heme-degrading monooxygenase @ Antibiotic biosynthesis monooxygenase domain-containing protein	bi	9	4565	100	Heme-degrading monooxygenase @ Antibiotic biosynthesis monooxygenase domain-containing protein	bi	13	4109	100	Heme-degrading monooxygenase @ Antibiotic biosynthesis monooxygenase domain-containing protein	bi	1	286	100	Heme-degrading monooxygenase @ Antibiotic biosynthesis monooxygenase domain-containing protein	bi	4	383	96.3	Heme-degrading monooxygenase @ Antibiotic biosynthesis monooxygenase domain-containing protein
	4	361	236	hypothetical protein	bi	9	4566	100	hypothetical protein	bi	13	4110	100	hypothetical protein	bi	1	285	99.57	hypothetical protein	bi	4	384	76.5	hypothetical protein
	4	362	132	hypothetical protein	bi	9	4567	100	hypothetical protein	bi	13	4111	100	hypothetical protein	bi	1	284	100	hypothetical protein	bi	4	385	90.08	hypothetical protein
	4	363	31	hypothetical protein	bi	9	4568	100	hypothetical protein	bi	13	4112	100	hypothetical protein	bi	1	283	100	hypothetical protein	-			0
	4	364	168	Acetyltransferase, GNAT family	bi	9	4569	100	Acetyltransferase, GNAT family	bi	13	4113	100	Acetyltransferase, GNAT family	bi	1	282	100	Acetyltransferase, GNAT family	bi	4	387	91.62	Acetyltransferase, GNAT family
	4	365	261	3-hydroxy-5-phosphonooxypentane-2,4-dione thiolase (EC 2.3.1.245)	bi	9	4570	100	3-hydroxy-5-phosphonooxypentane-2,4-dione thiolase (EC 2.3.1.245)	bi	13	4114	100	3-hydroxy-5-phosphonooxypentane-2,4-dione thiolase (EC 2.3.1.245)	bi	1	281	99.62	3-hydroxy-5-phosphonooxypentane-2,4-dione thiolase (EC 2.3.1.245)	bi	4	388	98.85	3-hydroxy-5-phosphonooxypentane-2,4-dione thiolase (EC 2.3.1.245)
	4	366	121	Cupin domain protein in Autoinducer 2 (AI-2) related operon	bi	9	4571	100	Cupin domain protein in Autoinducer 2 (AI-2) related operon	bi	13	4115	100	Cupin domain protein in Autoinducer 2 (AI-2) related operon	bi	1	280	100	Cupin domain protein in Autoinducer 2 (AI-2) related operon	bi	4	389	99.17	Cupin domain protein in Autoinducer 2 (AI-2) related operon
	4	367	521	Autoinducer 2 (AI-2) kinase LsrK (EC 2.7.1.-)	bi	9	4572	100	Autoinducer 2 (AI-2) kinase LsrK (EC 2.7.1.-)	bi	13	4116	99.81	Autoinducer 2 (AI-2) kinase LsrK (EC 2.7.1.-)	bi	1	279	99.04	Autoinducer 2 (AI-2) kinase LsrK (EC 2.7.1.-)	bi	4	390	93.46	Autoinducer 2 (AI-2) kinase LsrK (EC 2.7.1.-)
	4	368	311	LsrR, transcriptional repressor of lsr operon	bi	9	4573	100	LsrR, transcriptional repressor of lsr operon	bi	13	4117	100	LsrR, transcriptional repressor of lsr operon	bi	1	278	100	LsrR, transcriptional repressor of lsr operon	bi	4	391	95.16	LsrR, transcriptional repressor of lsr operon
	4	369	494	Autoinducer 2 (AI-2) ABC transporter, dimeric ATP-binding protein	bi	9	4574	100	Autoinducer 2 (AI-2) ABC transporter, dimeric ATP-binding protein	bi	13	4118	100	Autoinducer 2 (AI-2) ABC transporter, dimeric ATP-binding protein	bi	1	277	99.39	Autoinducer 2 (AI-2) ABC transporter, dimeric ATP-binding protein	bi	4	392	87.22	Autoinducer 2 (AI-2) ABC transporter, dimeric ATP-binding protein
	4	370	318	Autoinducer 2 (AI-2) ABC transporter, permease protein LsrC	bi	9	4575	100	Autoinducer 2 (AI-2) ABC transporter, permease protein LsrC	bi	13	4119	100	Autoinducer 2 (AI-2) ABC transporter, permease protein LsrC	bi	1	276	99.68	Autoinducer 2 (AI-2) ABC transporter, permease protein LsrC	bi	4	393	90.85	Autoinducer 2 (AI-2) ABC transporter, permease protein LsrC
	4	371	87	FIG01232109: hypothetical protein	bi	9	4576	100	FIG01232109: hypothetical protein	bi	13	4120	100	FIG01232109: hypothetical protein	bi	1	275	100	FIG01232109: hypothetical protein	-			0
	4	372	250	Autoinducer 2 (AI-2) ABC transporter, permease protein LsrD	bi	9	4577	100	Autoinducer 2 (AI-2) ABC transporter, permease protein LsrD	bi	13	4121	100	Autoinducer 2 (AI-2) ABC transporter, permease protein LsrD	bi	1	274	99.6	Autoinducer 2 (AI-2) ABC transporter, permease protein LsrD	bi	4	394	92.77	Autoinducer 2 (AI-2) ABC transporter, permease protein LsrD
	4	373	348	Autoinducer 2 (AI-2) ABC transporter, substrate-binding protein	bi	9	4578	100	Autoinducer 2 (AI-2) ABC transporter, substrate-binding protein	bi	13	4122	100	Autoinducer 2 (AI-2) ABC transporter, substrate-binding protein	bi	1	273	100	Autoinducer 2 (AI-2) ABC transporter, substrate-binding protein	bi	4	395	97.98	Autoinducer 2 (AI-2) ABC transporter, substrate-binding protein
	4	374	501	Malate:quinone oxidoreductase (EC 1.1.5.4)	bi	9	4579	100	Malate:quinone oxidoreductase (EC 1.1.5.4)	bi	13	4123	100	Malate:quinone oxidoreductase (EC 1.1.5.4)	bi	1	272	100	Malate:quinone oxidoreductase (EC 1.1.5.4)	bi	4	396	98.4	Malate:quinone oxidoreductase (EC 1.1.5.4)
	4	375	349	hypothetical protein	bi	9	4580	100	hypothetical protein	bi	13	4124	100	hypothetical protein	bi	1	271	99.71	hypothetical protein	bi	4	397	88.22	hypothetical protein
	4	376	179	hypothetical protein	bi	9	4581	100	hypothetical protein	bi	13	4125	100	hypothetical protein	bi	1	270	100	hypothetical protein	bi	18	2885	85.39	hypothetical protein
	4	377	182	NADPH-dependent FMN reductase	bi	9	4582	100	NADPH-dependent FMN reductase	bi	13	4126	100	NADPH-dependent FMN reductase	bi	1	269	100	NADPH-dependent FMN reductase	uni	44	5096	27.13	Azoreductase (EC 1.7.1.6)
	4	378	162	Acetyltransferase, GNAT family	bi	9	4583	100	Acetyltransferase, GNAT family	bi	13	4127	100	Acetyltransferase, GNAT family	bi	1	268	100	Acetyltransferase, GNAT family	bi	4	405	85.71	Acetyltransferase, GNAT family
	4	379	127	Possible glyoxylase family protein (Lactoylglutathione lyase) (EC 4.4.1.5)	bi	9	4584	100	Possible glyoxylase family protein (Lactoylglutathione lyase) (EC 4.4.1.5)	bi	13	4128	99.21	Possible glyoxylase family protein (Lactoylglutathione lyase) (EC 4.4.1.5)	bi	1	267	99.21	Possible glyoxylase family protein (Lactoylglutathione lyase) (EC 4.4.1.5)	uni	82	5949	69.05	Possible glyoxylase family protein (Lactoylglutathione lyase) (EC 4.4.1.5)
	4	380	164	hypothetical protein	bi	9	4585	100	hypothetical protein	bi	13	4129	100	hypothetical protein	bi	1	266	99.39	hypothetical protein	bi	4	406	84.66	hypothetical protein
	4	381	501	hypothetical protein	bi	9	4586	94.6	hypothetical protein	bi	13	4130	78.82	hypothetical protein	bi	1	265	90.82	hypothetical protein	bi	4	407	80.83	hypothetical protein
	4	382	141	FIG01236526: hypothetical protein	bi	9	4587	100	FIG01236526: hypothetical protein	bi	13	4131	100	FIG01236526: hypothetical protein	bi	1	264	100	FIG01236526: hypothetical protein	uni	27	3993	31.3	hypothetical protein
	4	383	222	hypothetical protein	bi	9	4588	100	hypothetical protein	bi	13	4132	100	hypothetical protein	bi	1	263	100	hypothetical protein	bi	4	408	85.52	hypothetical protein
	4	384	174	putative kinase	bi	9	4589	100	putative kinase	bi	13	4133	100	putative kinase	bi	1	262	100	putative kinase	bi	4	409	87.79	putative kinase
	4	385	180	Acetyltransferase, GNAT family	bi	9	4590	99.44	Acetyltransferase, GNAT family	bi	13	4134	100	Acetyltransferase, GNAT family	bi	1	261	100	Acetyltransferase, GNAT family	bi	4	411	87.71	Acetyltransferase, GNAT family
	4	386	191	Isochorismatase (EC 3.3.2.1)	bi	9	4591	100	Isochorismatase (EC 3.3.2.1)	bi	13	4135	100	Isochorismatase (EC 3.3.2.1)	bi	1	260	99.47	Isochorismatase (EC 3.3.2.1)	bi	4	413	90.34	Isochorismatase (EC 3.3.2.1)
	4	387	146	hypothetical protein	bi	9	4592	100	hypothetical protein	bi	13	4136	100	hypothetical protein	bi	1	259	100	hypothetical protein	bi	4	414	95.86	hypothetical protein
	4	388	1161	hypothetical protein	bi	9	4593	99.91	hypothetical protein	bi	13	4137	99.91	hypothetical protein	bi	1	258	99.83	hypothetical protein	bi	4	415	90.86	hypothetical protein
	4	389	359	Chorismate mutase I (EC 5.4.99.5) / 2-keto-3-deoxy-D-arabino-heptulosonate-7-phosphate synthase I beta (EC 2.5.1.54)	bi	9	4594	100	Chorismate mutase I (EC 5.4.99.5) / 2-keto-3-deoxy-D-arabino-heptulosonate-7-phosphate synthase I beta (EC 2.5.1.54)	bi	13	4138	100	Chorismate mutase I (EC 5.4.99.5) / 2-keto-3-deoxy-D-arabino-heptulosonate-7-phosphate synthase I beta (EC 2.5.1.54)	bi	1	257	100	Chorismate mutase I (EC 5.4.99.5) / 2-keto-3-deoxy-D-arabino-heptulosonate-7-phosphate synthase I beta (EC 2.5.1.54)	bi	4	416	99.44	Chorismate mutase I (EC 5.4.99.5) / 2-keto-3-deoxy-D-arabino-heptulosonate-7-phosphate synthase I beta (EC 2.5.1.54)
	4	390	391	Chorismate synthase (EC 4.2.3.5)	bi	9	4595	99.74	Chorismate synthase (EC 4.2.3.5)	bi	13	4139	99.74	Chorismate synthase (EC 4.2.3.5)	bi	1	256	99.74	Chorismate synthase (EC 4.2.3.5)	bi	4	417	96.92	Chorismate synthase (EC 4.2.3.5)
	4	391	367	Biosynthetic Aromatic amino acid aminotransferase beta (EC 2.6.1.57) @ Histidinol-phosphate aminotransferase (EC 2.6.1.9)	bi	9	4596	100	Biosynthetic Aromatic amino acid aminotransferase beta (EC 2.6.1.57) @ Histidinol-phosphate aminotransferase (EC 2.6.1.9)	bi	13	4140	100	Biosynthetic Aromatic amino acid aminotransferase beta (EC 2.6.1.57) @ Histidinol-phosphate aminotransferase (EC 2.6.1.9)	bi	1	255	100	Biosynthetic Aromatic amino acid aminotransferase beta (EC 2.6.1.57) @ Histidinol-phosphate aminotransferase (EC 2.6.1.9)	bi	4	418	93.7	Biosynthetic Aromatic amino acid aminotransferase beta (EC 2.6.1.57) @ Histidinol-phosphate aminotransferase (EC 2.6.1.9)
	4	392	367	Prephenate dehydrogenase (EC 1.3.1.12)	bi	9	4597	100	Prephenate dehydrogenase (EC 1.3.1.12)	bi	13	4141	100	Prephenate dehydrogenase (EC 1.3.1.12)	bi	1	254	100	Prephenate dehydrogenase (EC 1.3.1.12)	bi	4	419	97.27	Prephenate dehydrogenase (EC 1.3.1.12)
	4	393	430	3-phosphoshikimate 1-carboxyvinyltransferase (EC 2.5.1.19)	bi	9	4598	100	3-phosphoshikimate 1-carboxyvinyltransferase (EC 2.5.1.19)	bi	13	4142	100	3-phosphoshikimate 1-carboxyvinyltransferase (EC 2.5.1.19)	bi	1	253	100	3-phosphoshikimate 1-carboxyvinyltransferase (EC 2.5.1.19)	bi	4	420	96.97	3-phosphoshikimate 1-carboxyvinyltransferase (EC 2.5.1.19)
	4	394	386	Acetyltransferase, GNAT family	bi	9	4599	100	Acetyltransferase, GNAT family	bi	13	4143	99.74	Acetyltransferase, GNAT family	bi	1	252	99.74	Acetyltransferase, GNAT family	bi	4	421	88.08	Acetyltransferase, GNAT family
	4	395	152	NUDIX hydrolase	bi	9	4600	99.34	NUDIX hydrolase	bi	13	4144	99.34	NUDIX hydrolase	bi	1	251	98.68	NUDIX hydrolase	-			0
	4	396	189	Transcriptional regulator, AcrR family	bi	9	4601	100	Transcriptional regulator, AcrR family	bi	13	4145	100	Transcriptional regulator, AcrR family	bi	1	250	100	Transcriptional regulator, AcrR family	bi	4	422	95.74	Transcriptional regulator, AcrR family
	4	397	1039	Membrane protein, MmpL family	bi	9	4602	99.9	Membrane protein, MmpL family	bi	13	4146	99.9	Membrane protein, MmpL family	bi	1	249	99.71	Membrane protein, MmpL family	bi	4	423	91.04	Membrane protein, MmpL family
	4	398	542	Bis-ABC ATPase YbiT	bi	9	4603	100	Bis-ABC ATPase YbiT	bi	13	4147	100	Bis-ABC ATPase YbiT	bi	1	248	100	Bis-ABC ATPase YbiT	bi	4	425	99.08	Bis-ABC ATPase YbiT
	4	399	658	Lipoteichoic acid synthase LtaS Type Ia	bi	9	4604	100	Lipoteichoic acid synthase LtaS Type Ia	bi	13	4148	100	Lipoteichoic acid synthase LtaS Type Ia	bi	1	247	99.85	Lipoteichoic acid synthase LtaS Type Ia	bi	4	426	95.59	Lipoteichoic acid synthase LtaS Type Ia
	4	400	224	membrane protein, putative	bi	9	4605	100	membrane protein, putative	bi	13	4149	100	membrane protein, putative	bi	1	246	100	membrane protein, putative	bi	4	427	95.96	membrane protein, putative
	4	401	487	drug resistance transporter, EmrB/QacA family	bi	9	4606	100	drug resistance transporter, EmrB/QacA family	bi	13	4150	100	drug resistance transporter, EmrB/QacA family	bi	1	245	100	drug resistance transporter, EmrB/QacA family	bi	20	2967	84.26	drug resistance transporter, EmrB/QacA family
	4	402	182	Transcriptional regulator, TetR family	bi	9	4607	100	Transcriptional regulator, TetR family	bi	13	4151	100	Transcriptional regulator, TetR family	bi	1	244	100	Transcriptional regulator, TetR family	uni	7	695	28.8	Transcriptional regulator, AcrR family
	4	403	142	FIG01229135: hypothetical protein	bi	9	4608	100	FIG01229135: hypothetical protein	bi	50	5539	100	FIG01229135: hypothetical protein	bi	1	243	100	FIG01229135: hypothetical protein	-			0
	4	404	276	Putative polysaccharide deacetylase	bi	9	4609	99.64	Putative polysaccharide deacetylase	bi	50	5538	99.64	Putative polysaccharide deacetylase	bi	1	242	99.64	Putative polysaccharide deacetylase	bi	4	430	94.18	Putative polysaccharide deacetylase
	4	405	216	Intracellular protease	bi	9	4610	100	Intracellular protease	bi	50	5537	100	Intracellular protease	bi	1	241	100	Intracellular protease	bi	29	4041	34.04	Transcriptional regulator, AraC family
	4	406	275	Uncharacterized protein YmaE	bi	9	4611	100	Uncharacterized protein YmaE	bi	50	5536	100	Uncharacterized protein YmaE	bi	1	240	100	Uncharacterized protein YmaE	bi	4	432	92.7	Uncharacterized protein YmaE
	4	407	130	Prolyl endopeptidase	bi	9	4612	100	Prolyl endopeptidase	bi	50	5535	100	Prolyl endopeptidase	bi	1	239	100	Prolyl endopeptidase	bi	4	433	93.02	Prolyl endopeptidase
	4	408	316	Cysteine synthase (EC 2.5.1.47)	bi	9	4613	100	Cysteine synthase (EC 2.5.1.47)	bi	50	5534	100	Cysteine synthase (EC 2.5.1.47)	bi	1	238	100	Cysteine synthase (EC 2.5.1.47)	bi	4	434	89.21	hypothetical protein
	4	409	226	hypothetical protein	bi	9	4614	100	hypothetical protein	bi	50	5533	100	hypothetical protein	bi	1	237	100	hypothetical protein	bi	4	435	88.44	hypothetical protein
	4	410	234	Uncharacterized protein BC2925	bi	9	4615	100	Uncharacterized protein BC2925	bi	50	5532	100	Uncharacterized protein BC2925	bi	1	235	100	Uncharacterized protein BC2925	bi	4	436	88.84	Uncharacterized protein BC2925
	4	411	182	Acetyltransferase, GNAT family	bi	9	4616	100	Acetyltransferase, GNAT family	bi	50	5531	100	Acetyltransferase, GNAT family	bi	1	234	100	Acetyltransferase, GNAT family	bi	4	437	83.43	Acetyltransferase, GNAT family
	4	412	166	Acetyltransferase, GNAT family	bi	9	4617	100	Acetyltransferase, GNAT family	bi	50	5530	100	Acetyltransferase, GNAT family	bi	1	233	100	Acetyltransferase, GNAT family	bi	4	438	85.54	Acetyltransferase, GNAT family
	4	413	79	Uncharacterized protein YkkA	bi	9	4618	100	Uncharacterized protein YkkA	bi	50	5529	100	Uncharacterized protein YkkA	bi	1	232	100	Uncharacterized protein YkkA	uni	4	439	85.53	Uncharacterized protein YkkA
	4	414	41	FIG01227877: hypothetical protein	bi	9	4619	100	FIG01227877: hypothetical protein	bi	50	5528	100	FIG01227877: hypothetical protein	bi	1	231	100	FIG01227877: hypothetical protein	uni	4	439	77.42	Uncharacterized protein YkkA
	4	415	55	Uncharacterized protein YkkA	bi	9	4620	100	Uncharacterized protein YkkA	bi	50	5527	98.15	Uncharacterized protein YkkA	bi	1	230	100	Uncharacterized protein YkkA	bi	4	439	92.16	Uncharacterized protein YkkA
	4	416	313	Uncharacterized transporter YjlA, EamA family	bi	9	4621	99.68	Uncharacterized transporter YjlA, EamA family	bi	50	5526	99.68	Uncharacterized transporter YjlA, EamA family	bi	1	229	99.68	Uncharacterized transporter YjlA, EamA family	bi	4	440	97.44	Uncharacterized transporter YjlA, EamA family
	4	417	137	Acetyltransferase, GNAT family	bi	9	4622	100	Acetyltransferase, GNAT family	bi	50	5525	100	Acetyltransferase, GNAT family	bi	1	228	100	Acetyltransferase, GNAT family	bi	4	441	83.09	Acetyltransferase, GNAT family
	4	418	388	hypothetical protein	bi	9	4623	99.22	hypothetical protein	bi	50	5524	100	hypothetical protein	bi	1	227	99.48	hypothetical protein	bi	4	442	90.13	hypothetical protein
	4	419	203	putative lipoprotein	bi	9	4624	100	putative lipoprotein	bi	50	5523	100	putative lipoprotein	bi	1	226	100	putative lipoprotein	bi	40	4755	80.71	putative lipoprotein
	4	420	416	Similarity with glutathionylspermidine synthase (EC 6.3.1.8), group 2	bi	9	4625	100	Similarity with glutathionylspermidine synthase (EC 6.3.1.8), group 2	bi	50	5522	100	Similarity with glutathionylspermidine synthase (EC 6.3.1.8), group 2	bi	1	225	99.76	Similarity with glutathionylspermidine synthase (EC 6.3.1.8), group 2	bi	40	4754	90.84	Similarity with glutathionylspermidine synthase (EC 6.3.1.8), group 2
	4	421	177	Transposase	bi	9	4626	100	Transposase	bi	1	2	100	Transposase	bi	1	224	100	Transposase	bi	8	781	57.45	hypothetical protein
	4	422	281	Putative transposase InsK for insertion sequence element IS150	uni	9	4627	99.64	Putative transposase InsK for insertion sequence element IS150	uni	1	1	99.64	Putative transposase InsK for insertion sequence element IS150	uni	1	320	99.64	Putative transposase InsK for insertion sequence element IS150	uni	66	5555	38.17	Mobile element protein
	4	423	150	putative lipoprotein	bi	17	5171	100	putative lipoprotein	bi	34	5188	100	putative lipoprotein	bi	1	222	100	putative lipoprotein	-			0
	4	424	269	weak similarity to aminoglycoside N(3)-acetyltransferase	bi	17	5172	100	weak similarity to aminoglycoside N(3)-acetyltransferase	bi	34	5189	100	weak similarity to aminoglycoside N(3)-acetyltransferase	bi	1	221	99.63	weak similarity to aminoglycoside N(3)-acetyltransferase	bi	40	4753	89.18	weak similarity to aminoglycoside N(3)-acetyltransferase
	4	425	230	Phosphopantothenoylcysteine synthetase (EC 6.3.2.5)	bi	17	5173	100	Phosphopantothenoylcysteine synthetase (EC 6.3.2.5)	bi	34	5190	100	Phosphopantothenoylcysteine synthetase (EC 6.3.2.5)	bi	1	220	100	Phosphopantothenoylcysteine synthetase (EC 6.3.2.5)	bi	40	4752	93.89	Phosphopantothenoylcysteine synthetase (EC 6.3.2.5)
	4	426	158	TPR domain protein	bi	17	5174	100	TPR domain protein	bi	34	5191	100	TPR domain protein	bi	1	219	100	TPR domain protein	bi	40	4751	89.17	TPR domain protein
	4	427	355	putative membrane protein	bi	17	5175	100	putative membrane protein	bi	34	5192	100	putative membrane protein	bi	1	218	99.72	putative membrane protein	bi	40	4750	79.94	putative membrane protein
	4	428	171	hypothetical protein	bi	17	5176	100	hypothetical protein	bi	34	5193	100	hypothetical protein	bi	1	217	98.82	hypothetical protein	bi	40	4748	72.19	hypothetical protein
	4	429	252	Alkanesulfonate ABC transporter ATP-binding protein SsuB	bi	17	5177	100	Alkanesulfonate ABC transporter ATP-binding protein SsuB	bi	34	5194	100	Alkanesulfonate ABC transporter ATP-binding protein SsuB	bi	1	216	100	Alkanesulfonate ABC transporter ATP-binding protein SsuB	bi	40	4745	90.44	Alkanesulfonate ABC transporter ATP-binding protein SsuB
	4	430	329	Alkanesulfonate ABC transporter substrate-binding protein SsuA	bi	17	5178	100	Alkanesulfonate ABC transporter substrate-binding protein SsuA	bi	34	5195	100	Alkanesulfonate ABC transporter substrate-binding protein SsuA	bi	1	215	100	Alkanesulfonate ABC transporter substrate-binding protein SsuA	bi	40	4743	90.91	Alkanesulfonate ABC transporter substrate-binding protein SsuA
	4	431	283	Alkanesulfonate ABC transporter permease protein SsuC	bi	17	5179	100	Alkanesulfonate ABC transporter permease protein SsuC	bi	34	5196	100	Alkanesulfonate ABC transporter permease protein SsuC	bi	1	214	100	Alkanesulfonate ABC transporter permease protein SsuC	bi	40	4742	94.68	Alkanesulfonate ABC transporter permease protein SsuC
	4	432	371	FMNH2-dependent alkanesulfonate monooxygenase (EC 1.14.14.5)	bi	17	5180	99.73	FMNH2-dependent alkanesulfonate monooxygenase (EC 1.14.14.5)	bi	34	5197	100	FMNH2-dependent alkanesulfonate monooxygenase (EC 1.14.14.5)	bi	1	213	100	FMNH2-dependent alkanesulfonate monooxygenase (EC 1.14.14.5)	bi	40	4741	95.95	FMNH2-dependent alkanesulfonate monooxygenase (EC 1.14.14.5)
	4	433	274	hypothetical protein	bi	17	5181	100	hypothetical protein	bi	34	5198	100	hypothetical protein	bi	1	212	100	hypothetical protein	bi	40	4740	95.97	hypothetical protein
	4	434	362	UPF0118 membrane protein YueF	bi	17	5182	100	UPF0118 membrane protein YueF	bi	34	5199	100	UPF0118 membrane protein YueF	bi	1	211	100	UPF0118 membrane protein YueF	bi	40	4739	98.89	UPF0118 membrane protein YueF
	4	435	47	hypothetical protein	bi	17	5183	100	hypothetical protein	bi	34	5200	100	hypothetical protein	bi	1	210	100	hypothetical protein	bi	30	4100	73.91	hypothetical protein
	4	436	47	hypothetical protein	bi	17	5184	100	hypothetical protein	bi	34	5201	100	hypothetical protein	bi	1	209	100	hypothetical protein	bi	30	4099	76.09	hypothetical protein
	4	437	48	hypothetical protein	bi	17	5185	100	hypothetical protein	bi	34	5202	100	hypothetical protein	bi	1	207	97.87	hypothetical protein	bi	30	4097	80.85	hypothetical protein
	4	438	48	hypothetical protein	uni	17	5185	100	hypothetical protein	uni	34	5202	100	hypothetical protein	uni	1	207	97.87	hypothetical protein	uni	30	4097	80.85	hypothetical protein
	4	439	48	FIG01228698: hypothetical protein	bi	17	5188	100	FIG01228698: hypothetical protein	bi	34	5203	100	FIG01228698: hypothetical protein	bi	1	206	100	FIG01228698: hypothetical protein	bi	30	4096	85.11	Uncharacterized protein BA2912
	4	440	47	hypothetical protein	bi	17	5189	100	hypothetical protein	bi	34	5204	100	hypothetical protein	bi	1	205	100	hypothetical protein	bi	30	4095	76.09	hypothetical protein
	4	441	33	hypothetical protein	bi	17	5190	100	hypothetical protein	bi	34	5205	100	hypothetical protein	bi	1	204	100	hypothetical protein	bi	30	4094	93.75	hypothetical protein
	4	442	198	hypothetical protein	bi	17	5191	100	hypothetical protein	bi	34	5206	100	hypothetical protein	bi	1	203	100	hypothetical protein	bi	30	4093	75.26	hypothetical protein
	4	443	126	Transcriptional regulator, GntR family	bi	17	5192	100	Transcriptional regulator, GntR family	bi	34	5207	100	Transcriptional regulator, GntR family	bi	1	202	100	Transcriptional regulator, GntR family	bi	30	4091	96.77	Transcriptional regulator, GntR family
	4	444	291	ABC transporter, ATP-binding protein	bi	17	5193	100	ABC transporter, ATP-binding protein	bi	34	5208	99.66	ABC transporter, ATP-binding protein	bi	1	201	100	ABC transporter, ATP-binding protein	bi	30	4090	92.07	ABC transporter, ATP-binding protein
	4	445	224	ABC transporter, permease protein	bi	17	5194	100	ABC transporter, permease protein	bi	34	5209	100	ABC transporter, permease protein	bi	1	200	99.1	ABC transporter, permease protein	bi	30	4089	67.26	ABC transporter, permease protein
	4	446	160	CcdC protein	bi	17	5195	100	CcdC protein	bi	34	5210	100	CcdC protein	bi	1	199	100	CcdC protein	bi	30	4088	89.94	CcdC protein
	4	447	170	2H phosphoesterase superfamily protein BC2899	bi	17	5196	100	2H phosphoesterase superfamily protein BC2899	bi	34	5211	99.41	2H phosphoesterase superfamily protein BC2899	bi	1	197	96.92	2H phosphoesterase superfamily protein BC2899	bi	30	4087	80.47	2H phosphoesterase superfamily protein BC2899
	4	448	274	Pantothenate kinase type II, eukaryotic (EC 2.7.1.33)	bi	17	5197	100	Pantothenate kinase type II, eukaryotic (EC 2.7.1.33)	bi	34	5212	100	Pantothenate kinase type II, eukaryotic (EC 2.7.1.33)	bi	1	196	98.17	Pantothenate kinase type II, eukaryotic (EC 2.7.1.33)	bi	30	4086	86.4	Pantothenate kinase type II, eukaryotic (EC 2.7.1.33)
	4	449	133	3-hydroxyacyl-[acyl-carrier-protein] dehydratase, FabZ form (EC 4.2.1.59)	bi	17	5198	100	3-hydroxyacyl-[acyl-carrier-protein] dehydratase, FabZ form (EC 4.2.1.59)	bi	34	5213	100	3-hydroxyacyl-[acyl-carrier-protein] dehydratase, FabZ form (EC 4.2.1.59)	bi	1	195	99.24	3-hydroxyacyl-[acyl-carrier-protein] dehydratase, FabZ form (EC 4.2.1.59)	bi	30	4085	88.55	3-hydroxyacyl-[acyl-carrier-protein] dehydratase, FabZ form (EC 4.2.1.59)
	4	450	400	Aminotransferase BA2899	bi	17	5199	99.75	Aminotransferase BA2899	bi	34	5214	99.75	Aminotransferase BA2899	bi	1	194	99	Aminotransferase BA2899	bi	30	4084	93.48	Aminotransferase BA2899
	4	451	122	putative lipoprotein	bi	17	5200	100	putative lipoprotein	bi	34	5215	100	putative lipoprotein	bi	1	193	100	putative lipoprotein	bi	30	4082	82.64	putative lipoprotein
	4	452	98	hypothetical protein	bi	17	5201	100	hypothetical protein	bi	34	5216	100	hypothetical protein	bi	1	192	100	hypothetical protein	bi	30	4081	71.88	hypothetical protein
	4	453	401	Uncharacterized MFS-type transporter	bi	17	5202	100	Uncharacterized MFS-type transporter	bi	34	5217	100	Uncharacterized MFS-type transporter	bi	1	191	100	Uncharacterized MFS-type transporter	bi	30	4080	97.25	Uncharacterized MFS-type transporter
	4	454	148	Exosporium protein C	bi	17	5203	98.64	Exosporium protein C	bi	34	5218	98.64	Exosporium protein C	bi	1	190	98.64	Exosporium protein C	-			0
	4	455	87	hypothetical protein	bi	17	5204	100	hypothetical protein	bi	34	5219	100	hypothetical protein	bi	1	189	100	hypothetical protein	bi	30	4079	87.5	hypothetical protein
	4	456	39	hypothetical protein	bi	17	5205	100	hypothetical protein	bi	34	5220	100	hypothetical protein	bi	1	188	100	hypothetical protein	bi	30	4078	100	hypothetical protein
	4	457	125	hypothetical protein	bi	17	5206	100	hypothetical protein	bi	34	5221	100	hypothetical protein	bi	1	187	100	hypothetical protein	bi	30	4077	83.61	hypothetical protein
	4	458	262	SAM-dependent methyltransferase YafE (UbiE paralog)	bi	17	5207	100	SAM-dependent methyltransferase YafE (UbiE paralog)	bi	10	3773	100	SAM-dependent methyltransferase YafE (UbiE paralog)	bi	1	186	100	SAM-dependent methyltransferase YafE (UbiE paralog)	bi	30	4076	85.44	SAM-dependent methyltransferase YafE (UbiE paralog)
	4	459	63	hypothetical protein	bi	17	5208	100	hypothetical protein	bi	10	3774	100	hypothetical protein	bi	1	185	100	hypothetical protein	bi	30	4075	98.39	hypothetical protein
	4	460	322	Inosine-uridine preferring nucleoside hydrolase (EC 3.2.2.1) in exosporium	bi	17	5209	100	Inosine-uridine preferring nucleoside hydrolase (EC 3.2.2.1) in exosporium	bi	10	3775	100	Inosine-uridine preferring nucleoside hydrolase (EC 3.2.2.1) in exosporium	bi	1	184	100	Inosine-uridine preferring nucleoside hydrolase (EC 3.2.2.1) in exosporium	bi	30	4074	95.33	Inosine-uridine preferring nucleoside hydrolase (EC 3.2.2.1) in exosporium
	4	461	81	Integral membrane protein	bi	17	5210	100	Integral membrane protein	bi	10	3776	100	Integral membrane protein	bi	1	183	100	Integral membrane protein	bi	30	4073	87.5	Integral membrane protein
	4	462	132	hypothetical protein	bi	17	5211	100	hypothetical protein	bi	10	3777	100	hypothetical protein	bi	1	182	100	hypothetical protein	bi	30	4072	94.66	hypothetical protein
	4	463	49	FIG01230800: hypothetical protein	bi	17	5212	100	FIG01230800: hypothetical protein	bi	10	3778	100	FIG01230800: hypothetical protein	bi	1	181	100	FIG01230800: hypothetical protein	-			0
	4	464	70	hypothetical protein	bi	17	5213	100	hypothetical protein	bi	10	3779	100	hypothetical protein	bi	1	180	100	hypothetical protein	-			0
	4	465	222	putative lipoprotein	bi	17	5214	100	putative lipoprotein	bi	10	3780	100	putative lipoprotein	bi	1	179	100	putative lipoprotein	bi	30	4070	70.54	putative lipoprotein
	4	466	414	Uncharacterized MFS-type transporter	bi	17	5215	100	Uncharacterized MFS-type transporter	bi	10	3781	100	Uncharacterized MFS-type transporter	bi	1	178	100	Uncharacterized MFS-type transporter	bi	30	4069	86.44	Uncharacterized MFS-type transporter
	4	467	579	Oligopeptide ABC transporter, substrate-binding protein OppA (TC 3.A.1.5.1)	bi	17	5216	100	Oligopeptide ABC transporter, substrate-binding protein OppA (TC 3.A.1.5.1)	bi	10	3782	100	Oligopeptide ABC transporter, substrate-binding protein OppA (TC 3.A.1.5.1)	bi	1	177	100	Oligopeptide ABC transporter, substrate-binding protein OppA (TC 3.A.1.5.1)	bi	30	4068	83.33	Oligopeptide ABC transporter, substrate-binding protein OppA (TC 3.A.1.5.1)
	4	468	208	Uncharacterized protein YhbD	bi	17	5217	100	Uncharacterized protein YhbD	bi	10	3783	100	Uncharacterized protein YhbD	bi	1	176	100	Uncharacterized protein YhbD	bi	30	4067	91.3	Uncharacterized protein YhbD
	4	469	237	Uncharacterized protein YhbE	bi	17	5218	100	Uncharacterized protein YhbE	bi	10	3784	100	Uncharacterized protein YhbE	bi	1	175	100	Uncharacterized protein YhbE	bi	30	4066	91.95	Uncharacterized protein YhbE
	4	470	236	hypothetical protein	bi	17	5219	100	hypothetical protein	bi	10	3785	100	hypothetical protein	bi	1	174	100	hypothetical protein	bi	30	4065	92.34	hypothetical protein
	4	471	512	Multidrug resistance protein Bmr3 => resistance to puromycin, tosufloxacin, norfloxacin	bi	17	5220	100	Multidrug resistance protein Bmr3 => resistance to puromycin, tosufloxacin, norfloxacin	bi	10	3786	100	Multidrug resistance protein Bmr3 => resistance to puromycin, tosufloxacin, norfloxacin	bi	1	173	100	Multidrug resistance protein Bmr3 => resistance to puromycin, tosufloxacin, norfloxacin	bi	30	4064	96.09	Multidrug resistance protein Bmr3 => resistance to puromycin, tosufloxacin, norfloxacin
	4	472	107	hypothetical protein	bi	17	5221	100	hypothetical protein	bi	10	3787	100	hypothetical protein	bi	1	172	100	hypothetical protein	bi	30	4063	98.11	hypothetical protein
	4	473	260	hypothetical protein	bi	17	5222	100	hypothetical protein	bi	10	3788	100	hypothetical protein	bi	1	171	100	hypothetical protein	bi	30	4062	82.24	hypothetical protein
	4	474	59	Nicotinamidase family protein YcaC	bi	17	5224	100	Nicotinamidase family protein YcaC	bi	10	3789	100	Nicotinamidase family protein YcaC	bi	1	170	100	Nicotinamidase family protein YcaC	-			0
	4	475	257	Acetyltransferase, GNAT family	bi	17	5225	100	Acetyltransferase, GNAT family	bi	10	3790	100	Acetyltransferase, GNAT family	bi	1	169	99.61	Acetyltransferase, GNAT family	bi	30	4061	86.33	Acetyltransferase, GNAT family
	4	476	232	hypothetical protein	bi	17	5226	100	hypothetical protein	bi	10	3791	100	hypothetical protein	bi	1	168	100	hypothetical protein	bi	44	4996	97.4	hypothetical protein
	4	477	411	hypothetical protein	bi	17	5227	100	hypothetical protein	bi	10	3792	100	hypothetical protein	bi	1	166	100	Membrane-associated zinc metalloprotease	bi	29	4059	67.36	hypothetical protein
	4	478	39	hypothetical protein	bi	17	5228	100	hypothetical protein	bi	10	3793	100	hypothetical protein	bi	1	165	100	hypothetical protein	-			0
	4	479	144	Acetyltransferase, GNAT family	bi	17	5229	100	Acetyltransferase, GNAT family	bi	10	3794	100	Acetyltransferase, GNAT family	bi	1	164	100	Acetyltransferase, GNAT family	bi	29	4058	86.01	Acetyltransferase, GNAT family
	4	480	287	DegV family protein	bi	17	5230	100	DegV family protein	bi	10	3795	100	DegV family protein	bi	1	163	100	DegV family protein	bi	29	4057	96.85	DegV family protein
	4	481	155	GCN5-related N-acetyltransferase	bi	17	5231	100	GCN5-related N-acetyltransferase	bi	10	3796	100	GCN5-related N-acetyltransferase	bi	1	162	100	GCN5-related N-acetyltransferase	uni	10	952	39.37	Acetyltransferase TM0577
	4	482	530	Oligoendopeptidase F-like protein	bi	17	5232	100	Oligoendopeptidase F-like protein	bi	10	3797	100	Oligoendopeptidase F-like protein	bi	1	161	100	Oligoendopeptidase F-like protein	bi	29	4054	85.44	Oligoendopeptidase F-like protein
	4	483	225	hydrolase, haloacid dehalogenase-like family protein BCZK2594	bi	17	5233	100	hydrolase, haloacid dehalogenase-like family protein BCZK2594	bi	10	3798	100	hydrolase, haloacid dehalogenase-like family protein BCZK2594	bi	1	160	99.55	hydrolase, haloacid dehalogenase-like family protein BCZK2594	bi	29	4052	90.18	5'-methylthioadenosine/S-adenosylhomocysteine nucleosidase related protein BCZK2595
	4	484	153	Acetyltransferase, GNAT family	bi	17	5234	100	Acetyltransferase, GNAT family	bi	10	3799	100	Acetyltransferase, GNAT family	bi	1	159	100	Acetyltransferase, GNAT family	bi	29	4051	75.17	Acetyltransferase, GNAT family
	4	485	167	Glutamate synthase [NADPH] large chain (EC 1.4.1.13)	bi	17	5235	100	Glutamate synthase [NADPH] large chain (EC 1.4.1.13)	bi	10	3800	100	Glutamate synthase [NADPH] large chain (EC 1.4.1.13)	bi	1	158	100	Glutamate synthase [NADPH] large chain (EC 1.4.1.13)	-			0
	4	486	139	hypothetical protein	bi	17	5236	100	hypothetical protein	bi	10	3801	100	hypothetical protein	bi	1	157	100	hypothetical protein	bi	29	4050	90.44	hypothetical protein
	4	487	216	Two-component transcriptional response regulator BA2862, OmpR family	bi	17	5237	100	Two-component transcriptional response regulator BA2862, OmpR family	bi	10	3802	100	Two-component transcriptional response regulator BA2862, OmpR family	bi	1	156	100	Two-component transcriptional response regulator BA2862, OmpR family	bi	29	4049	94.42	Two-component transcriptional response regulator BA2862, OmpR family
	4	488	459	sensor histidine kinase SrrB, putative	bi	22	5482	100	sensor histidine kinase SrrB, putative	bi	10	3803	100	sensor histidine kinase SrrB, putative	bi	1	155	100	sensor histidine kinase SrrB, putative	bi	29	4048	75.88	sensor histidine kinase SrrB, putative
	4	489	599	Putative Xaa-Pro dipeptidyl-peptidase (EC 3.4.14.11) (X-Pro dipeptidyl-peptidase) (X-prolyl-dipeptidyl aminopeptidase) (X-PDAP)	bi	22	5481	100	Putative Xaa-Pro dipeptidyl-peptidase (EC 3.4.14.11) (X-Pro dipeptidyl-peptidase) (X-prolyl-dipeptidyl aminopeptidase) (X-PDAP)	bi	10	3804	100	Putative Xaa-Pro dipeptidyl-peptidase (EC 3.4.14.11) (X-Pro dipeptidyl-peptidase) (X-prolyl-dipeptidyl aminopeptidase) (X-PDAP)	bi	1	154	99.83	Putative Xaa-Pro dipeptidyl-peptidase (EC 3.4.14.11) (X-Pro dipeptidyl-peptidase) (X-prolyl-dipeptidyl aminopeptidase) (X-PDAP)	bi	29	4047	92.35	Putative Xaa-Pro dipeptidyl-peptidase (EC 3.4.14.11) (X-Pro dipeptidyl-peptidase) (X-prolyl-dipeptidyl aminopeptidase) (X-PDAP)
	4	490	43	Structural feature(s) predicted by Psort:Cleavable N-term signal seq: 2687971 - 2688027; Transmembrane: 2688052 - 2688068; Bacillus cereus group-specific protein, uncharacterized	bi	22	5480	100	Structural feature(s) predicted by Psort:Cleavable N-term signal seq: 2687971 - 2688027; Transmembrane: 2688052 - 2688068; Bacillus cereus group-specific protein, uncharacterized	bi	10	3805	100	Structural feature(s) predicted by Psort:Cleavable N-term signal seq: 2687971 - 2688027; Transmembrane: 2688052 - 2688068; Bacillus cereus group-specific protein, uncharacterized	-			0		bi	29	4046	75.56	FIG01225388: hypothetical protein
	4	491	55	FIG01230078: hypothetical protein	-			0		bi	10	3806	100	FIG01230078: hypothetical protein	bi	1	153	98.15	FIG01230078: hypothetical protein	-			0
	4	492	254	SAM-dependent methyltransferase	bi	22	5479	100	SAM-dependent methyltransferase	bi	10	3807	100	SAM-dependent methyltransferase	bi	1	152	93.28	SAM-dependent methyltransferase	bi	29	4045	91.3	SAM-dependent methyltransferase
	4	493	187	hypothetical protein	bi	22	5478	100	hypothetical protein	bi	10	3808	100	hypothetical protein	bi	1	151	99.24	hypothetical protein	-			0
	4	494	88	Bacillus cereus group-specific protein, uncharacterized	bi	22	5477	100	Bacillus cereus group-specific protein, uncharacterized	bi	10	3809	100	Bacillus cereus group-specific protein, uncharacterized	bi	1	149	100	Bacillus cereus group-specific protein, uncharacterized	bi	29	4044	90.8	Bacillus cereus group-specific protein, uncharacterized
	4	495	167	hypothetical protein	bi	22	5476	99.4	hypothetical protein	bi	10	3810	99.4	hypothetical protein	bi	1	148	96.99	hypothetical protein	uni	3	317	59.06	hypothetical protein
	4	496	77	Bacillus cereus group-specific protein, uncharacterized	bi	22	5475	100	Bacillus cereus group-specific protein, uncharacterized	bi	10	3811	100	Bacillus cereus group-specific protein, uncharacterized	bi	1	147	100	Bacillus cereus group-specific protein, uncharacterized	bi	29	4043	98.68	Bacillus cereus group-specific protein, uncharacterized
	4	497	145	FIG01245349: hypothetical protein	bi	22	5474	100	FIG01245349: hypothetical protein	bi	10	3812	100	FIG01245349: hypothetical protein	bi	1	146	99.31	FIG01245349: hypothetical protein	bi	82	6032	36.89	hypothetical protein
	4	498	119	Cell division protein DivIC (FtsB), stabilizes FtsL against RasP cleavage	bi	22	5473	100	Cell division protein DivIC (FtsB), stabilizes FtsL against RasP cleavage	bi	10	3813	100	Cell division protein DivIC (FtsB), stabilizes FtsL against RasP cleavage	bi	1	145	100	Cell division protein DivIC (FtsB), stabilizes FtsL against RasP cleavage	bi	29	4040	85.59	Cell division protein DivIC (FtsB), stabilizes FtsL against RasP cleavage
	4	499	109	hypothetical protein	bi	22	5472	99.07	hypothetical protein	bi	10	3814	100	hypothetical protein	bi	1	144	100	hypothetical protein	bi	29	4039	95.37	hypothetical protein
	4	500	349	L-alanine-DL-glutamate epimerase (EC 5.1.1.n1)	bi	22	5471	100	L-alanine-DL-glutamate epimerase (EC 5.1.1.n1)	bi	10	3815	100	L-alanine-DL-glutamate epimerase (EC 5.1.1.n1)	bi	1	143	99.71	L-alanine-DL-glutamate epimerase (EC 5.1.1.n1)	bi	29	4038	91.35	L-alanine-DL-glutamate epimerase (EC 5.1.1.n1)
	4	501	334	L-alanyl-gamma-D-glutamyl-L-diamino acid endopeptidase	bi	22	5470	99.7	L-alanyl-gamma-D-glutamyl-L-diamino acid endopeptidase	bi	10	3816	100	L-alanyl-gamma-D-glutamyl-L-diamino acid endopeptidase	bi	1	142	99.7	L-alanyl-gamma-D-glutamyl-L-diamino acid endopeptidase	bi	29	4037	96.1	L-alanyl-gamma-D-glutamyl-L-diamino acid endopeptidase
	4	502	541	ABC transporter, substrate-binding protein (cluster 5, nickel/peptides/opines)	bi	22	5469	99.81	ABC transporter, substrate-binding protein (cluster 5, nickel/peptides/opines)	bi	10	3817	100	ABC transporter, substrate-binding protein (cluster 5, nickel/peptides/opines)	bi	1	141	99.63	ABC transporter, substrate-binding protein (cluster 5, nickel/peptides/opines)	bi	29	4036	95.74	ABC transporter, substrate-binding protein (cluster 5, nickel/peptides/opines)
	4	503	394	Poly(glycerophosphate chain) D-alanine transfer protein DltD	bi	22	5468	100	Poly(glycerophosphate chain) D-alanine transfer protein DltD	bi	10	3818	100	Poly(glycerophosphate chain) D-alanine transfer protein DltD	bi	1	140	100	Poly(glycerophosphate chain) D-alanine transfer protein DltD	bi	29	4035	92.88	Poly(glycerophosphate chain) D-alanine transfer protein DltD
	4	504	75	Bacillus cereus group-specific protein, uncharacterized	bi	22	5467	100	Bacillus cereus group-specific protein, uncharacterized	bi	10	3819	100	Bacillus cereus group-specific protein, uncharacterized	bi	1	139	100	Bacillus cereus group-specific protein, uncharacterized	bi	29	4034	94.59	Bacillus cereus group-specific protein, uncharacterized
	4	505	81	conserved hypothetical protein protein	bi	22	5466	100	conserved hypothetical protein protein	bi	10	3820	100	conserved hypothetical protein protein	bi	1	138	100	conserved hypothetical protein protein	-			0
	4	506	202	Uncharacterized DedA family membrane protein YngC	bi	22	5465	99.5	Uncharacterized DedA family membrane protein YngC	bi	10	3821	99.5	Uncharacterized DedA family membrane protein YngC	bi	1	137	98	Uncharacterized DedA family membrane protein YngC	bi	29	4033	95.02	Uncharacterized DedA family membrane protein YngC
	4	507	372	Deoxyguanosinetriphosphate triphosphohydrolase (EC 3.1.5.1)	bi	22	5464	99.19	Deoxyguanosinetriphosphate triphosphohydrolase (EC 3.1.5.1)	bi	10	3822	100	Deoxyguanosinetriphosphate triphosphohydrolase (EC 3.1.5.1)	bi	1	136	99.43	Deoxyguanosinetriphosphate triphosphohydrolase (EC 3.1.5.1)	uni	33	4260	27.72	dNTP triphosphohydrolase, broad substrate specificity
	4	508	166	Acetyltransferase, GNAT family	bi	22	5463	99.39	Acetyltransferase, GNAT family	bi	10	3823	99.39	Acetyltransferase, GNAT family	bi	1	135	99.39	Acetyltransferase, GNAT family	uni	4	411	38.6	Acetyltransferase, GNAT family
	4	509	279	Diadenosine tetraphosphatase and related serine/threonine protein phosphatases	bi	22	5462	100	Diadenosine tetraphosphatase and related serine/threonine protein phosphatases	bi	10	3824	100	Diadenosine tetraphosphatase and related serine/threonine protein phosphatases	bi	1	134	100	Diadenosine tetraphosphatase and related serine/threonine protein phosphatases	uni	7	653	25	phosphatase family protein
	4	510	255	hypothetical protein	bi	22	5461	100	hypothetical protein	bi	10	3825	100	hypothetical protein	bi	1	133	100	hypothetical protein	bi	25	3890	98.81	hypothetical protein
	4	511	150	hypothetical protein	bi	22	5460	100	hypothetical protein	bi	10	3826	100	hypothetical protein	bi	1	132	100	hypothetical protein	bi	25	3892	95.97	hypothetical protein
	4	512	103	hypothetical protein	bi	22	5459	100	hypothetical protein	bi	10	3827	100	hypothetical protein	bi	1	131	100	hypothetical protein	bi	25	3893	97.06	hypothetical protein
	4	513	412	Sarcosine oxidase alpha subunit (EC 1.5.3.1)	bi	22	5458	99.76	Sarcosine oxidase alpha subunit (EC 1.5.3.1)	bi	10	3828	100	Sarcosine oxidase alpha subunit (EC 1.5.3.1)	bi	1	130	100	Sarcosine oxidase alpha subunit (EC 1.5.3.1)	bi	25	3894	90.51	Sarcosine oxidase alpha subunit (EC 1.5.3.1)
	4	514	111	2Fe-2S iron-sulfur cluster binding domain	bi	22	5457	100	2Fe-2S iron-sulfur cluster binding domain	bi	10	3829	100	2Fe-2S iron-sulfur cluster binding domain	bi	1	129	100	2Fe-2S iron-sulfur cluster binding domain	bi	25	3895	91.82	2Fe-2S iron-sulfur cluster binding domain
	4	515	91	pyridine nucleotide-disulphide oxidoreductase family protein	bi	22	5456	100	pyridine nucleotide-disulphide oxidoreductase family protein	bi	10	3830	100	pyridine nucleotide-disulphide oxidoreductase family protein	bi	1	128	100	pyridine nucleotide-disulphide oxidoreductase family protein	bi	25	3896	88.89	pyridine nucleotide-disulphide oxidoreductase family protein
	4	516	554	sensory box sigma-54 dependent DNA-binding response regulator	bi	22	5455	100	sensory box sigma-54 dependent DNA-binding response regulator	bi	10	3832	100	sensory box sigma-54 dependent DNA-binding response regulator	bi	1	127	100	sensory box sigma-54 dependent DNA-binding response regulator	bi	25	3897	91.68	sensory box sigma-54 dependent DNA-binding response regulator
	4	517	392	D-amino-acid oxidase (EC 1.4.3.3)	bi	22	5454	100	D-amino-acid oxidase (EC 1.4.3.3)	bi	10	3833	99.74	D-amino-acid oxidase (EC 1.4.3.3)	bi	1	126	100	D-amino-acid oxidase (EC 1.4.3.3)	bi	25	3898	96.93	D-amino-acid oxidase (EC 1.4.3.3)
	4	518	346	4-hydroxyproline epimerase (EC 5.1.1.8)	bi	22	5453	100	4-hydroxyproline epimerase (EC 5.1.1.8)	bi	10	3834	100	4-hydroxyproline epimerase (EC 5.1.1.8)	bi	1	125	100	4-hydroxyproline epimerase (EC 5.1.1.8)	bi	25	3899	93.62	4-hydroxyproline epimerase (EC 5.1.1.8)
	4	519	314	hypothetical protein	bi	22	5452	98.08	hypothetical protein	bi	10	3835	100	hypothetical protein	bi	1	124	98.08	hypothetical protein	bi	25	3900	89.14	hypothetical protein
	4	520	299	1-pyrroline-4-hydroxy-2-carboxylate deaminase (EC 3.5.4.22)	bi	22	5451	99.66	1-pyrroline-4-hydroxy-2-carboxylate deaminase (EC 3.5.4.22)	bi	10	3836	99.66	1-pyrroline-4-hydroxy-2-carboxylate deaminase (EC 3.5.4.22)	bi	1	123	99.66	1-pyrroline-4-hydroxy-2-carboxylate deaminase (EC 3.5.4.22)	bi	25	3901	94.3	1-pyrroline-4-hydroxy-2-carboxylate deaminase (EC 3.5.4.22)
	4	521	495	Aldehyde dehydrogenase (EC 1.2.1.3) in 4-hydroxyproline catabolic gene cluster	bi	22	5450	99.6	Aldehyde dehydrogenase (EC 1.2.1.3) in 4-hydroxyproline catabolic gene cluster	bi	10	3837	100	Aldehyde dehydrogenase (EC 1.2.1.3) in 4-hydroxyproline catabolic gene cluster	bi	1	122	99.19	Aldehyde dehydrogenase (EC 1.2.1.3) in 4-hydroxyproline catabolic gene cluster	bi	25	3902	96.56	Aldehyde dehydrogenase (EC 1.2.1.3) in 4-hydroxyproline catabolic gene cluster
	4	522	497	Putative sodium/proton-dependent alanine carrier protein YrbD	bi	22	5449	100	Putative sodium/proton-dependent alanine carrier protein YrbD	bi	10	3838	99.6	Putative sodium/proton-dependent alanine carrier protein YrbD	bi	1	121	99.8	Putative sodium/proton-dependent alanine carrier protein YrbD	bi	25	3903	94.56	Putative sodium/proton-dependent alanine carrier protein YrbD
	4	523	122	Carboxymuconolactone decarboxylase (EC 4.1.1.44)	bi	22	5448	100	Carboxymuconolactone decarboxylase (EC 4.1.1.44)	bi	10	3839	100	Carboxymuconolactone decarboxylase (EC 4.1.1.44)	bi	1	120	100	Carboxymuconolactone decarboxylase (EC 4.1.1.44)	bi	25	3904	87.6	Carboxymuconolactone decarboxylase (EC 4.1.1.44)
	4	524	99	FIG01234196: hypothetical protein	bi	22	5447	100	FIG01234196: hypothetical protein	bi	10	3840	100	FIG01234196: hypothetical protein	bi	1	119	100	FIG01234196: hypothetical protein	bi	25	3905	73.47	FIG01234196: hypothetical protein
	4	525	214	hypothetical protein	bi	11	4836	100	hypothetical protein	bi	10	3841	99.53	hypothetical protein	bi	1	118	99.53	hypothetical protein	-			0
	4	526	168	Acetyltransferase, GNAT family	bi	11	4835	100	Acetyltransferase, GNAT family	bi	10	3842	99.4	Acetyltransferase, GNAT family	bi	1	117	100	Acetyltransferase, GNAT family	bi	25	3906	84.43	Acetyltransferase, GNAT family
	4	527	172	hypothetical protein	bi	11	4834	99.42	hypothetical protein	bi	10	3843	100	hypothetical protein	bi	1	116	100	hypothetical protein	bi	25	3907	95.32	hypothetical protein
	4	528	222	Chitin binding protein	bi	11	4833	100	Chitin binding protein	bi	10	3844	100	Chitin binding protein	bi	1	115	100	Chitin binding protein	bi	25	3908	91.4	Chitin binding protein
	4	529	310	Manganese-dependent inorganic pyrophosphatase (EC 3.6.1.1)	bi	11	4832	100	Manganese-dependent inorganic pyrophosphatase (EC 3.6.1.1)	bi	10	3845	100	Manganese-dependent inorganic pyrophosphatase (EC 3.6.1.1)	bi	1	114	100	Manganese-dependent inorganic pyrophosphatase (EC 3.6.1.1)	bi	25	3909	98.71	Manganese-dependent inorganic pyrophosphatase (EC 3.6.1.1)
	4	530	63	hypothetical protein	bi	11	4831	100	hypothetical protein	bi	10	3846	100	hypothetical protein	bi	1	113	100	hypothetical protein	bi	25	3912	76.67	hypothetical protein
	4	531	150	Uncharacterized protein YfjM	bi	11	4830	100	Uncharacterized protein YfjM	bi	10	3847	100	Uncharacterized protein YfjM	bi	1	112	100	Uncharacterized protein YfjM	bi	25	3914	85.23	Uncharacterized protein YfjM
	4	532	68	hypothetical protein	bi	11	4829	100	hypothetical protein	bi	10	3848	100	hypothetical protein	bi	1	111	89.33	hypothetical protein	bi	25	3915	57.75	hypothetical protein
	4	533	151	hypothetical protein	bi	11	4828	100	hypothetical protein	bi	10	3849	100	hypothetical protein	bi	1	110	100	hypothetical protein	bi	25	3916	86.67	hypothetical protein
	4	534	119	hypothetical protein	bi	11	4827	100	hypothetical protein	bi	10	3850	100	hypothetical protein	bi	1	109	100	hypothetical protein	bi	25	3917	98.31	hypothetical protein
	4	535	208	hypothetical protein	bi	11	4826	100	hypothetical protein	bi	10	3851	100	hypothetical protein	bi	1	108	100	hypothetical protein	bi	25	3918	93.72	hypothetical protein
	4	536	38	hypothetical protein	bi	11	4825	100	hypothetical protein	bi	10	3852	100	hypothetical protein	bi	1	107	100	hypothetical protein	-			0
	4	537	706	ATP-dependent DNA helicase RecQ	bi	11	4824	99.72	ATP-dependent DNA helicase RecQ	bi	10	3853	100	ATP-dependent DNA helicase RecQ	bi	1	106	99.43	ATP-dependent DNA helicase RecQ	bi	25	3919	95.04	ATP-dependent DNA helicase RecQ
	4	538	127	Butirosin biosynthesis protein BtrG	bi	11	4823	100	Butirosin biosynthesis protein BtrG	bi	10	3854	100	Butirosin biosynthesis protein BtrG	bi	1	105	100	Butirosin biosynthesis protein BtrG	bi	25	3920	82.4	btrG family protein
	4	539	692	uvrD/Rep helicase family protein	bi	11	4822	100	uvrD/Rep helicase family protein	bi	10	3855	100	uvrD/Rep helicase family protein	bi	1	104	99.42	uvrD/Rep helicase family protein	bi	25	3922	93.63	uvrD/Rep helicase family protein
	4	540	46	FIG01234648: hypothetical protein	bi	11	4821	100	FIG01234648: hypothetical protein	bi	10	3856	100	FIG01234648: hypothetical protein	uni	1	103	93.33	FIG01234648: hypothetical protein	-			0
	4	541	83	FIG01234648: hypothetical protein	bi	11	4820	100	FIG01234648: hypothetical protein	bi	10	3857	100	FIG01234648: hypothetical protein	bi	1	103	98.78	FIG01234648: hypothetical protein	-			0
	4	542	111	hypothetical protein	bi	11	4819	100	hypothetical protein	bi	10	3858	100	hypothetical protein	bi	1	102	99.09	hypothetical protein	bi	25	3923	79.09	hypothetical protein
	4	543	116	Transcriptional regulator, PadR family	bi	11	4818	100	Transcriptional regulator, PadR family	bi	10	3859	100	Transcriptional regulator, PadR family	bi	1	101	100	Transcriptional regulator, PadR family	bi	25	3924	95.65	Transcriptional regulator, PadR family
	4	544	336	putative membrane protein	bi	11	4817	100	putative membrane protein	bi	10	3860	100	putative membrane protein	bi	1	100	99.7	putative membrane protein	bi	25	3925	88.29	putative membrane protein
	4	545	171	Acetyltransferase, GNAT family	bi	11	4816	100	Acetyltransferase, GNAT family	bi	10	3861	100	Acetyltransferase, GNAT family	bi	1	99	100	Acetyltransferase, GNAT family	bi	25	3926	85.88	Acetyltransferase, GNAT family
	4	546	259	hypothetical protein	bi	11	4815	100	hypothetical protein	bi	10	3862	100	hypothetical protein	bi	1	98	99.61	hypothetical protein	-			0
	4	547	124	hypothetical protein	bi	11	4814	100	hypothetical protein	bi	10	3863	100	hypothetical protein	bi	1	97	100	hypothetical protein	bi	25	3927	87.8	hypothetical protein
	4	548	139	Acetyltransferase, GNAT family	bi	11	4813	100	Acetyltransferase, GNAT family	bi	10	3864	100	Acetyltransferase, GNAT family	bi	1	96	99.28	Acetyltransferase, GNAT family	bi	25	3928	91.3	Acetyltransferase, GNAT family
	4	549	135	Acetyltransferase, GNAT family	bi	11	4812	100	Acetyltransferase, GNAT family	bi	10	3865	100	Acetyltransferase, GNAT family	bi	1	95	94.31	Acetyltransferase, GNAT family	bi	25	3930	91.04	Acetyltransferase, GNAT family
	4	550	118	Protein of unknown function DUF419	bi	11	4811	100	Protein of unknown function DUF419	bi	10	3866	100	Protein of unknown function DUF419	bi	1	94	97.44	Protein of unknown function DUF419	bi	25	3931	87.18	Protein of unknown function DUF419
	4	551	236	methylase	bi	11	4810	100	methylase	bi	10	3867	100	methylase	bi	1	93	99.57	methylase	bi	25	3932	83.83	methylase
	4	552	129	Uncharacterized membrane protein YjgA	bi	11	4809	100	Uncharacterized membrane protein YjgA	bi	10	3868	100	Uncharacterized membrane protein YjgA	bi	1	92	100	Uncharacterized membrane protein YjgA	bi	10	914	84.38	Uncharacterized membrane protein YjgA
	4	553	308	hypothetical protein	bi	11	4808	100	hypothetical protein	bi	10	3869	100	hypothetical protein	bi	1	91	100	hypothetical protein	-			0
	4	554	170	DNA topology modulation protein FlaR	bi	11	4807	100	DNA topology modulation protein FlaR	bi	10	3870	86.39	DNA topology modulation protein FlaR	bi	1	90	99.41	DNA topology modulation protein FlaR	bi	10	915	85.71	DNA topology modulation protein FlaR
	4	555	232	Serine/threonine kinase	bi	11	4806	99.13	Serine/threonine kinase	bi	10	3871	100	Serine/threonine kinase	bi	1	89	100	Serine/threonine kinase	bi	10	916	81.78	Serine/threonine kinase
	4	556	399	Macrolide glycosyltransferase	bi	11	4805	99.75	Macrolide glycosyltransferase	bi	10	3872	100	Macrolide glycosyltransferase	bi	1	88	99.75	Macrolide glycosyltransferase	bi	10	917	80.86	Macrolide glycosyltransferase
	4	557	179	FIG01236408: hypothetical protein	bi	11	4804	100	FIG01236408: hypothetical protein	bi	10	3873	100	FIG01236408: hypothetical protein	bi	1	87	100	FIG01236408: hypothetical protein	-			0
	4	558	456	Chitin binding protein	bi	11	4803	99.78	Chitin binding protein	bi	10	3874	100	Chitin binding protein	bi	1	86	100	Chitin binding protein	bi	10	918	90.99	Chitin binding protein
	4	559	155	Exosporium protein D	bi	11	4802	100	Exosporium protein D	bi	10	3875	100	Exosporium protein D	bi	1	85	99.35	Exosporium protein D	bi	10	919	92.86	Exosporium protein D
	4	560	168	Exosporium protein F	bi	11	4801	100	Exosporium protein F	bi	10	3876	100	Exosporium protein F	bi	1	84	100	Exosporium protein F	uni	22	3504	79.52	Exosporium protein F
	4	561	145	GNAT family acetyltransferase YybD	bi	11	4800	100	GNAT family acetyltransferase YybD	bi	10	3877	100	GNAT family acetyltransferase YybD	bi	1	83	97.22	GNAT family acetyltransferase YybD	bi	10	922	90.28	GNAT family acetyltransferase YybD
	4	562	221	Ribose-5-phosphate isomerase A (EC 5.3.1.6)	bi	11	4799	99.55	Ribose-5-phosphate isomerase A (EC 5.3.1.6)	bi	10	3878	99.55	Ribose-5-phosphate isomerase A (EC 5.3.1.6)	bi	1	82	97.27	Ribose-5-phosphate isomerase A (EC 5.3.1.6)	bi	10	923	84.55	Ribose-5-phosphate isomerase A (EC 5.3.1.6)
	4	563	107	Ferredoxin	bi	11	4798	100	Ferredoxin	bi	10	3879	100	Ferredoxin	bi	1	81	99.06	Ferredoxin	bi	10	924	91.51	Ferredoxin
	4	564	229	RNA polymerase ECF-type sigma factor	bi	11	4797	99.56	RNA polymerase ECF-type sigma factor	bi	10	3880	100	RNA polymerase ECF-type sigma factor	bi	1	80	99.12	RNA polymerase ECF-type sigma factor	bi	10	925	89.91	RNA polymerase ECF-type sigma factor
	4	565	194	ATP-dependent Clp protease proteolytic subunit ClpP (EC 3.4.21.92)	bi	11	4796	100	ATP-dependent Clp protease proteolytic subunit ClpP (EC 3.4.21.92)	bi	10	3881	100	ATP-dependent Clp protease proteolytic subunit ClpP (EC 3.4.21.92)	bi	1	79	100	ATP-dependent Clp protease proteolytic subunit ClpP (EC 3.4.21.92)	bi	10	926	98.96	ATP-dependent Clp protease proteolytic subunit ClpP (EC 3.4.21.92)
	4	566	286	Glycine betaine ABC transport system, glycine betaine-binding protein OpuAC	bi	11	4795	100	Glycine betaine ABC transport system, glycine betaine-binding protein OpuAC	bi	10	3882	100	Glycine betaine ABC transport system, glycine betaine-binding protein OpuAC	bi	1	78	100	Glycine betaine ABC transport system, glycine betaine-binding protein OpuAC	bi	10	927	96.84	Glycine betaine ABC transport system, glycine betaine-binding protein OpuAC
	4	567	402	Glycine betaine ABC transport system, ATP-binding protein OpuAA (EC 3.6.3.32)	bi	11	4794	100	Glycine betaine ABC transport system, ATP-binding protein OpuAA (EC 3.6.3.32)	bi	10	3883	100	Glycine betaine ABC transport system, ATP-binding protein OpuAA (EC 3.6.3.32)	bi	1	77	99.5	Glycine betaine ABC transport system, ATP-binding protein OpuAA (EC 3.6.3.32)	bi	10	928	98.25	Glycine betaine ABC transport system, ATP-binding protein OpuAA (EC 3.6.3.32)
	4	568	279	Glycine betaine ABC transport system, permease protein OpuAB	bi	11	4793	100	Glycine betaine ABC transport system, permease protein OpuAB	bi	10	3884	100	Glycine betaine ABC transport system, permease protein OpuAB	bi	1	76	100	Glycine betaine ABC transport system, permease protein OpuAB	bi	10	929	97.12	Glycine betaine ABC transport system, permease protein OpuAB
	4	569	79	YkzH	bi	11	4792	100	YkzH	bi	10	3885	100	YkzH	bi	1	75	100	YkzH	bi	10	930	91.03	YkzH
	4	570	59	FIG01255831: hypothetical protein	bi	11	4791	100	FIG01255831: hypothetical protein	bi	10	3886	100	FIG01255831: hypothetical protein	bi	1	74	100	FIG01255831: hypothetical protein	-			0
	4	571	162	HIT family hydrolase	bi	11	4790	100	HIT family hydrolase	bi	10	3887	100	HIT family hydrolase	bi	1	73	100	HIT family hydrolase	bi	10	932	85.09	HIT family hydrolase
	4	572	300	hypothetical protein	bi	11	4789	99.61	hypothetical protein	bi	10	3888	99.61	hypothetical protein	bi	1	72	99.61	hypothetical protein	bi	10	933	85.82	hypothetical protein
	4	573	128	hypothetical protein	bi	11	4788	100	hypothetical protein	bi	10	3889	100	FIG01225574: hypothetical protein	bi	1	71	100	hypothetical protein	bi	10	936	61.9	hypothetical protein
	4	574	292	Uncharacterized oxidoreductase YusZ	bi	11	4787	100	Uncharacterized oxidoreductase YusZ	bi	16	4329	100	Uncharacterized oxidoreductase YusZ	bi	1	70	99.66	Uncharacterized oxidoreductase YusZ	bi	10	939	93.81	Uncharacterized oxidoreductase YusZ
	4	575	160	DinB protein	bi	11	4786	100	DinB protein	bi	16	4330	100	DinB protein	bi	1	69	99.37	DinB protein	bi	10	942	93.08	DinB protein
	4	576	333	Acetoin dehydrogenase E1 component alpha-subunit (EC 2.3.1.190)	bi	11	4785	99.7	Acetoin dehydrogenase E1 component alpha-subunit (EC 2.3.1.190)	bi	16	4331	100	Acetoin dehydrogenase E1 component alpha-subunit (EC 2.3.1.190)	bi	1	68	100	Acetoin dehydrogenase E1 component alpha-subunit (EC 2.3.1.190)	bi	10	944	97.89	Acetoin dehydrogenase E1 component alpha-subunit (EC 2.3.1.190)
	4	577	345	Acetoin dehydrogenase E1 component beta-subunit (EC 2.3.1.190)	bi	11	4784	100	Acetoin dehydrogenase E1 component beta-subunit (EC 2.3.1.190)	bi	16	4332	100	Acetoin dehydrogenase E1 component beta-subunit (EC 2.3.1.190)	bi	1	67	100	Acetoin dehydrogenase E1 component beta-subunit (EC 2.3.1.190)	bi	10	945	97.38	Acetoin dehydrogenase E1 component beta-subunit (EC 2.3.1.190)
	4	578	401	Dihydrolipoamide acetyltransferase component (E2) of acetoin dehydrogenase complex (EC 2.3.1.12)	bi	11	4783	100	Dihydrolipoamide acetyltransferase component (E2) of acetoin dehydrogenase complex (EC 2.3.1.12)	bi	16	4333	100	Dihydrolipoamide acetyltransferase component (E2) of acetoin dehydrogenase complex (EC 2.3.1.12)	bi	1	66	97	Dihydrolipoamide acetyltransferase component (E2) of acetoin dehydrogenase complex (EC 2.3.1.12)	bi	10	946	86.5	Dihydrolipoamide acetyltransferase component (E2) of acetoin dehydrogenase complex (EC 2.3.1.12)
	4	579	460	Dihydrolipoamide dehydrogenase of acetoin dehydrogenase (EC 1.8.1.4)	bi	11	4782	100	Dihydrolipoamide dehydrogenase of acetoin dehydrogenase (EC 1.8.1.4)	bi	16	4334	99.78	Dihydrolipoamide dehydrogenase of acetoin dehydrogenase (EC 1.8.1.4)	bi	1	65	98.25	Dihydrolipoamide dehydrogenase of acetoin dehydrogenase (EC 1.8.1.4)	bi	10	947	89.08	Dihydrolipoamide dehydrogenase of acetoin dehydrogenase (EC 1.8.1.4)
	4	580	198	hypothetical protein	bi	11	4781	100	hypothetical protein	bi	16	4335	100	hypothetical protein	bi	1	64	99.49	hypothetical protein	bi	10	948	91.88	hypothetical protein
	4	581	211	hypothetical protein	bi	11	4780	100	hypothetical protein	bi	16	4336	100	hypothetical protein	bi	1	63	99.52	hypothetical protein	bi	10	949	66.83	hypothetical protein
	4	582	166	putative lipoprotein	bi	11	4779	99.39	putative lipoprotein	bi	16	4337	100	putative lipoprotein	bi	1	62	100	putative lipoprotein	bi	10	950	80	putative lipoprotein
	4	583	262	Transcriptional regulator, DeoR family	bi	11	4778	99.62	Transcriptional regulator, DeoR family	bi	16	4338	100	Transcriptional regulator, DeoR family	bi	1	61	100	Transcriptional regulator, DeoR family	bi	10	951	84.98	Transcriptional regulator, DeoR family
	4	584	199	Acetyltransferase TM0577	bi	11	4777	98.99	Acetyltransferase TM0577	bi	16	4339	100	Acetyltransferase TM0577	bi	1	60	99.49	Acetyltransferase TM0577	bi	10	952	85.47	Acetyltransferase TM0577
	4	585	113	hypothetical protein	bi	11	4776	100	hypothetical protein	bi	16	4340	100	hypothetical protein	bi	1	59	100	hypothetical protein	bi	10	953	83.93	hypothetical protein
	4	586	38	hypothetical protein	bi	11	4775	100	hypothetical protein	bi	16	4341	100	hypothetical protein	bi	1	58	100	hypothetical protein	bi	10	954	94.59	hypothetical protein
	4	587	617	Transcriptional activator of acetoin dehydrogenase operon AcoR	bi	11	4774	97.56	Transcriptional activator of acetoin dehydrogenase operon AcoR	bi	16	4342	99.84	Transcriptional activator of acetoin dehydrogenase operon AcoR	bi	1	57	99.84	Transcriptional activator of acetoin dehydrogenase operon AcoR	bi	10	955	90.91	Transcriptional activator of acetoin dehydrogenase operon AcoR
	4	588	82	hypothetical protein	bi	11	4773	97.53	hypothetical protein	bi	16	4343	100	hypothetical protein	bi	1	56	100	hypothetical protein	bi	10	956	88.89	hypothetical protein
	4	589	204	Transcriptional regulator, AcrR family	bi	11	4772	100	Transcriptional regulator, AcrR family	bi	16	4344	100	Transcriptional regulator, AcrR family	bi	1	55	99.51	Transcriptional regulator, AcrR family	bi	10	960	84.73	Transcriptional regulator, AcrR family
	4	590	429	Kynureninase (EC 3.7.1.3)	bi	11	4771	100	Kynureninase (EC 3.7.1.3)	bi	16	4345	100	Kynureninase (EC 3.7.1.3)	bi	1	54	100	Kynureninase (EC 3.7.1.3)	bi	10	961	95.56	Kynureninase (EC 3.7.1.3)
	4	591	210	Kynurenine formamidase, bacterial (EC 3.5.1.9)	bi	11	4770	99.52	Kynurenine formamidase, bacterial (EC 3.5.1.9)	bi	16	4346	100	Kynurenine formamidase, bacterial (EC 3.5.1.9)	bi	1	53	100	Kynurenine formamidase, bacterial (EC 3.5.1.9)	bi	10	962	95.22	Kynurenine formamidase, bacterial (EC 3.5.1.9)
	4	592	280	Tryptophan 2,3-dioxygenase (EC 1.13.11.11)	bi	11	4769	99.64	Tryptophan 2,3-dioxygenase (EC 1.13.11.11)	bi	16	4347	100	Tryptophan 2,3-dioxygenase (EC 1.13.11.11)	bi	1	52	100	Tryptophan 2,3-dioxygenase (EC 1.13.11.11)	bi	10	963	97.49	Tryptophan 2,3-dioxygenase (EC 1.13.11.11)
	4	593	306	Beta-lactamase class C-like and penicillin binding proteins (PBPs) superfamily	bi	11	4768	98.03	Beta-lactamase class C-like and penicillin binding proteins (PBPs) superfamily	bi	16	4348	100	Beta-lactamase class C-like and penicillin binding proteins (PBPs) superfamily	bi	1	51	100	Beta-lactamase class C-like and penicillin binding proteins (PBPs) superfamily	bi	10	964	86.56	Beta-lactamase class C-like and penicillin binding proteins (PBPs) superfamily
	4	594	208	Integral membrane protein	bi	11	4767	98.55	Integral membrane protein	bi	16	4349	100	Integral membrane protein	bi	1	49	99.14	Integral membrane protein	bi	10	965	93.72	Integral membrane protein
	4	595	111	hypothetical protein	bi	11	4766	100	hypothetical protein	bi	16	4350	100	hypothetical protein	bi	1	48	100	hypothetical protein	bi	10	966	90	hypothetical protein
	4	596	260	Spore cortex-lytic enzyme, lytic transglycosylase SleB	bi	11	4765	99.61	Spore cortex-lytic enzyme, lytic transglycosylase SleB	bi	16	4351	100	Spore cortex-lytic enzyme, lytic transglycosylase SleB	bi	1	47	99.61	Spore cortex-lytic enzyme, lytic transglycosylase SleB	bi	10	968	98.84	Spore cortex-lytic enzyme, lytic transglycosylase SleB
	4	597	447	Spore germination protein YpeB	bi	11	4764	100	Spore germination protein YpeB	bi	16	4352	100	Spore germination protein YpeB	bi	1	46	100	Spore germination protein YpeB	bi	10	969	97.31	Spore germination protein YpeB
	4	598	199	Uncharacterized lipoprotein YlaJ	bi	11	4763	100	Uncharacterized lipoprotein YlaJ	bi	16	4353	100	Uncharacterized lipoprotein YlaJ	bi	1	45	100	Uncharacterized lipoprotein YlaJ	bi	10	970	97.47	Uncharacterized lipoprotein YlaJ
	4	599	119	putative lipoprotein	bi	11	4762	100	putative lipoprotein	bi	16	4354	100	putative lipoprotein	bi	1	44	100	putative lipoprotein	bi	10	971	83.9	putative lipoprotein
	4	600	166	Acetyltransferase, GNAT family	bi	11	4761	98.18	Acetyltransferase, GNAT family	bi	16	4355	100	Acetyltransferase, GNAT family	bi	1	43	100	Acetyltransferase, GNAT family	bi	10	972	90.53	Acetyltransferase, GNAT family
	4	601	179	hypothetical protein	bi	11	4760	94.38	hypothetical protein	bi	16	4356	100	hypothetical protein	bi	1	42	98.31	hypothetical protein	bi	10	975	77.53	hypothetical protein
	4	602	135	hypothetical protein	bi	11	4759	72.39	hypothetical protein	bi	16	4357	100	hypothetical protein	bi	1	41	99.25	hypothetical protein	bi	10	978	74.63	hypothetical protein
	4	603	390	hypothetical protein	bi	11	4758	100	hypothetical protein	bi	16	4358	100	hypothetical protein	bi	1	40	99.74	hypothetical protein	bi	10	979	98.71	hypothetical protein
	4	604	112	hypothetical protein	bi	11	4757	100	hypothetical protein	bi	16	4359	100	hypothetical protein	bi	1	39	100	hypothetical protein	bi	10	980	92.79	hypothetical protein
	4	605	285	Carboxylesterase (EC 3.1.1.1)	bi	11	4756	100	Carboxylesterase (EC 3.1.1.1)	bi	16	4360	100	Carboxylesterase (EC 3.1.1.1)	bi	1	38	98.94	Carboxylesterase (EC 3.1.1.1)	bi	10	981	90.49	Carboxylesterase (EC 3.1.1.1)
	4	606	309	Zinc-type alcohol dehydrogenase-like protein	bi	11	4755	100	Zinc-type alcohol dehydrogenase-like protein	bi	16	4361	100	Zinc-type alcohol dehydrogenase-like protein	bi	1	37	99.68	Zinc-type alcohol dehydrogenase-like protein	bi	10	982	89.9	Zinc-type alcohol dehydrogenase-like protein
	4	607	478	Transcriptional regulator, GntR family domain / Aspartate aminotransferase (EC 2.6.1.1)	bi	11	4754	99.79	Transcriptional regulator, GntR family domain / Aspartate aminotransferase (EC 2.6.1.1)	bi	16	4362	100	Transcriptional regulator, GntR family domain / Aspartate aminotransferase (EC 2.6.1.1)	bi	1	36	99.58	Transcriptional regulator, GntR family domain / Aspartate aminotransferase (EC 2.6.1.1)	bi	10	983	87.76	Transcriptional regulator, GntR family domain / Aspartate aminotransferase (EC 2.6.1.1)
	4	608	306	Permease of the drug/metabolite transporter (DMT) superfamily	bi	11	4753	100	Permease of the drug/metabolite transporter (DMT) superfamily	bi	16	4363	100	Permease of the drug/metabolite transporter (DMT) superfamily	bi	1	35	97.05	Permease of the drug/metabolite transporter (DMT) superfamily	bi	10	984	90.16	Permease of the drug/metabolite transporter (DMT) superfamily
	4	609	435	Protein translocase subunit SecY	bi	11	4752	99.77	Protein translocase subunit SecY	bi	16	4364	100	Protein translocase subunit SecY	bi	1	34	99.77	Protein translocase subunit SecY	bi	10	986	98.39	Protein translocase subunit SecY
	4	610	172	hypothetical protein	bi	11	4751	100	hypothetical protein	bi	16	4365	100	hypothetical protein	bi	1	33	100	hypothetical protein	bi	10	988	91.23	hypothetical protein
	4	611	38	hypothetical protein	-			0		bi	16	4366	100	hypothetical protein	bi	1	32	100	hypothetical protein	-			0
	4	612	698	2',3'-cyclic-nucleotide 2'-phosphodiesterase (EC 3.1.4.16)	bi	11	4750	99.85	2',3'-cyclic-nucleotide 2'-phosphodiesterase (EC 3.1.4.16)	bi	16	4367	100	2',3'-cyclic-nucleotide 2'-phosphodiesterase (EC 3.1.4.16)	bi	1	31	100	2',3'-cyclic-nucleotide 2'-phosphodiesterase (EC 3.1.4.16)	bi	10	989	95.83	2',3'-cyclic-nucleotide 2'-phosphodiesterase (EC 3.1.4.16)
	4	613	568	Bacillolysin (EC 3.4.24.28)	bi	11	4749	100	Bacillolysin (EC 3.4.24.28)	bi	16	4368	100	Bacillolysin (EC 3.4.24.28)	bi	1	30	100	Bacillolysin (EC 3.4.24.28)	bi	18	2872	96.3	Bacillolysin (EC 3.4.24.28)
3	4	614	857	Pullulanase (EC 3.2.1.41)	bi	11	4748	99.18	Pullulanase (EC 3.2.1.41)	bi	16	4369	100	Pullulanase (EC 3.2.1.41)	bi	1	29	99.42	Pullulanase (EC 3.2.1.41)	bi	18	2873	92.41	Pullulanase (EC 3.2.1.41)
	4	615	326	hypothetical protein	bi	13	4978	100	hypothetical protein	bi	16	4370	100	hypothetical protein	bi	1	28	99.69	hypothetical protein	bi	18	2874	92.62	hypothetical protein
4	4	616	2337	Polyketide synthase modules and related proteins	bi	13	4977	99.91	Polyketide synthase modules and related proteins	bi	16	4371	99.7	Polyketide synthase modules and related proteins	bi	1	27	99.87	Polyketide synthase modules and related proteins	bi	18	2875	94.26	Polyketide synthase modules and related proteins
	4	617	485	decarboxylase, pyridoxal-dependent	bi	13	4976	99.38	decarboxylase, pyridoxal-dependent	bi	16	4372	99.79	decarboxylase, pyridoxal-dependent	bi	1	25	99.59	decarboxylase, pyridoxal-dependent	bi	18	2876	95.04	decarboxylase, pyridoxal-dependent
	4	618	319	Lipase	bi	13	4975	99.69	Lipase	bi	16	4373	100	Lipase	bi	1	24	100	Lipase	bi	18	2877	94.03	Lipase
	4	619	293	hypothetical protein	bi	13	4974	98.62	hypothetical protein	bi	16	4374	97.93	hypothetical protein	bi	1	23	98.62	hypothetical protein	-			0
	4	620	154	Transcriptional regulator	bi	13	4973	100	Transcriptional regulator	bi	16	4375	100	Transcriptional regulator	bi	1	22	99.35	Transcriptional regulator	bi	26	3954	38.6	Acetyltransferase
	4	621	477	ABC transporter, permease protein	bi	13	4972	100	ABC transporter, permease protein	bi	16	4376	100	ABC transporter, permease protein	bi	1	21	100	ABC transporter, permease protein	bi	18	2882	94.54	ABC transporter, permease protein
	4	622	226	ABC transporter, ATP-binding protein	bi	13	4971	99.56	ABC transporter, ATP-binding protein	bi	16	4377	100	ABC transporter, ATP-binding protein	bi	1	19	100	ABC transporter, ATP-binding protein	bi	18	2883	98.22	ABC transporter, ATP-binding protein
	4	623	61	hypothetical protein	bi	13	4970	100	hypothetical protein	bi	16	4378	100	hypothetical protein	bi	1	18	100	hypothetical protein	bi	18	2884	91.67	hypothetical protein
	4	624	311	Class A beta-lactamase (EC 3.5.2.6)	bi	13	4969	99.35	Class A beta-lactamase (EC 3.5.2.6)	bi	16	4379	100	Class A beta-lactamase (EC 3.5.2.6)	bi	1	17	99.68	Class A beta-lactamase (EC 3.5.2.6)	bi	2	195	85.81	Class A beta-lactamase (EC 3.5.2.6)
	4	625	175	putative lipoprotein	bi	13	4968	99.43	putative lipoprotein	bi	16	4380	100	lipoprotein, putative	bi	1	16	99.43	putative lipoprotein	bi	19	2924	70.55	putative lipoprotein
	4	626	78	hypothetical protein	bi	13	4967	100	hypothetical protein	bi	16	4382	100	hypothetical protein	bi	1	15	100	hypothetical protein	-			0
	4	627	51	hypothetical protein	bi	13	4966	100	hypothetical protein	-			0		bi	1	13	100	hypothetical protein	-			0
	4	628	150	MutT/Nudix family protein	bi	13	4965	99.33	MutT/Nudix family protein	bi	16	4383	98.66	MutT/Nudix family protein	bi	1	12	99.33	MutT/Nudix family protein	bi	18	2898	92.57	MutT/Nudix family protein
	4	629	491	Two-component system sensor histidine kinase	bi	13	4964	100	Two-component system sensor histidine kinase	bi	16	4384	99.39	Two-component system sensor histidine kinase	bi	1	11	100	Two-component system sensor histidine kinase	bi	18	2888	94.08	Two-component system sensor histidine kinase
	4	630	222	Two-component transcriptional response regulator, OmpR family	bi	13	4963	100	Two-component transcriptional response regulator, OmpR family	bi	16	4385	99.55	Two-component transcriptional response regulator, OmpR family	bi	1	10	99.1	Two-component transcriptional response regulator, OmpR family	bi	18	2889	96.83	Two-component transcriptional response regulator, OmpR family
	4	631	231	2-haloalkanoic acid dehalogenase (EC 3.8.1.2)	bi	13	4962	100	2-haloalkanoic acid dehalogenase (EC 3.8.1.2)	bi	16	4386	99.57	2-haloalkanoic acid dehalogenase (EC 3.8.1.2)	bi	1	9	99.57	2-haloalkanoic acid dehalogenase (EC 3.8.1.2)	bi	18	2890	86.09	2-haloalkanoic acid dehalogenase (EC 3.8.1.2)
	4	632	106	hypothetical protein	bi	13	4961	94.94	hypothetical protein	bi	16	4387	94.94	hypothetical protein	bi	1	8	94.94	hypothetical protein	bi	18	2891	93.24	hypothetical protein
	4	633	168	hypothetical protein	bi	13	4960	99.4	hypothetical protein	bi	44	5441	99.34	hypothetical protein	bi	1	7	99.4	hypothetical protein	bi	18	2892	83.73	hypothetical protein
	4	634	256	N-acetyltransferase family protein	bi	13	4959	99.22	N-acetyltransferase family protein	bi	44	5440	99.22	N-acetyltransferase family protein	bi	1	6	99.22	N-acetyltransferase family protein	bi	18	2893	83.53	N-acetyltransferase family protein
	4	635	218	hypothetical protein	bi	13	4958	100	hypothetical protein	bi	44	5439	100	hypothetical protein	bi	1	5	99.54	hypothetical protein	bi	18	2894	91.71	hypothetical protein
	4	636	372	D-amino acid dehydrogenase (EC 1.4.99.6)	bi	13	4957	99.73	D-amino acid dehydrogenase (EC 1.4.99.6)	bi	44	5438	99.73	D-amino acid dehydrogenase (EC 1.4.99.6)	uni	1	3482	24.44	Glycine oxidase ThiO (EC 1.4.3.19)	bi	18	2895	95.42	D-amino acid dehydrogenase (EC 1.4.99.6)
	4	637	58	hypothetical protein	bi	13	4956	100	hypothetical protein	bi	44	5437	100	hypothetical protein	-			0		-			0
	4	638	86	hypothetical protein	bi	13	4955	100	hypothetical protein	bi	44	5436	100	hypothetical protein	-			0		bi	18	2899	84.62	hypothetical protein
	4	639	477	Glucose dehydrogenase [pyrroloquinoline-quinone]	bi	13	4954	100	Glucose dehydrogenase [pyrroloquinoline-quinone]	bi	44	5435	100	Glucose dehydrogenase [pyrroloquinoline-quinone]	-			0		bi	18	2900	90.13	Glucose dehydrogenase [pyrroloquinoline-quinone]
	4	640	191	putative membrane protein	bi	13	4953	100	putative membrane protein	bi	44	5434	100	putative membrane protein	-			0		bi	18	2901	80.95	putative membrane protein
	4	641	188	Acetyltransferase, GNAT family	bi	13	4952	100	Acetyltransferase, GNAT family	bi	44	5433	99.47	Acetyltransferase, GNAT family	-			0		bi	18	2902	85.03	Acetyltransferase, GNAT family
	4	642	127	Uncharacterized protein YurQ	bi	13	4951	100	Uncharacterized protein YurQ	bi	44	5432	100	Uncharacterized protein YurQ	-			0		bi	18	2903	99.21	Uncharacterized protein YurQ
	4	643	69	hypothetical protein	bi	13	4950	100	hypothetical protein	bi	44	5431	100	hypothetical protein	uni	1	1547	38.18	hypothetical protein	bi	18	2904	73.53	hypothetical protein
	4	644	260	Undecaprenyl-diphosphatase (EC 3.6.1.27)	bi	13	4949	100	Undecaprenyl-diphosphatase (EC 3.6.1.27)	bi	44	5430	100	Undecaprenyl-diphosphatase (EC 3.6.1.27)	uni	1	3432	36.29	Undecaprenyl-diphosphatase (EC 3.6.1.27)	bi	18	2905	96.91	Undecaprenyl-diphosphatase (EC 3.6.1.27)
	4	645	441	NADPH-dependent glutamate synthase beta chain and related oxidoreductases	bi	13	4948	100	NADPH-dependent glutamate synthase beta chain and related oxidoreductases	bi	44	5429	100	NADPH-dependent glutamate synthase beta chain and related oxidoreductases	-			0		bi	18	2906	87.05	NADPH-dependent glutamate synthase beta chain and related oxidoreductases
	4	646	176	GNAT family acetyltransferase BA2701	bi	13	4947	99.43	GNAT family acetyltransferase BA2701	bi	44	5428	99.43	GNAT family acetyltransferase BA2701	uni	1	2029	26.03	Ribosomal-protein-L7p-serine acetyltransferase	bi	18	2907	88.37	GNAT family acetyltransferase BA2701
	4	647	174	Putative metal-dependent hydrolase YfiT	bi	13	4946	100	Putative metal-dependent hydrolase YfiT	bi	44	5427	100	Putative metal-dependent hydrolase YfiT	-			0		bi	18	2908	94.22	Putative metal-dependent hydrolase YfiT
	4	648	140	Acetyltransferase, GNAT family	bi	13	4945	99.28	Acetyltransferase, GNAT family	bi	44	5426	99.28	Acetyltransferase, GNAT family	uni	1	5135	36.71	Acetyltransferase, GNAT family	bi	18	2909	73.38	Acetyltransferase, GNAT family
	4	649	126	Uncharacterized protein YjqA	bi	13	4944	100	Uncharacterized protein YjqA	bi	44	5425	100	Uncharacterized protein YjqA	-			0		bi	18	2910	96	Uncharacterized protein YjqA
	4	650	284	Patatin-like phospholipase	bi	13	4943	97.53	Patatin-like phospholipase	bi	44	5424	97.53	Patatin-like phospholipase	uni	1	3497	52.65	Patatin-like phospholipase	bi	18	2911	93.64	Patatin-like phospholipase
	4	651	124	hypothetical protein	bi	13	4942	100	hypothetical protein	bi	44	5423	100	hypothetical protein	-			0		bi	18	2912	75.61	hypothetical protein
	4	652	120	hypothetical protein	bi	13	4941	100	hypothetical protein	bi	44	5422	100	hypothetical protein	uni	1	3829	73.95	hypothetical protein	bi	18	2913	90.76	hypothetical protein
	4	653	361	Enterochelin esterase	bi	13	4940	96.82	Enterochelin esterase	bi	44	5421	96.82	Enterochelin esterase	uni	1	3951	33.33	Putative acetyl esterase YjcH (EC 3.1.1.-)	bi	18	2914	87.86	Enterochelin esterase
	4	654	136	Enterochelin esterase	bi	13	4939	96.3	Enterochelin esterase	bi	44	5420	96.3	Enterochelin esterase	-			0		bi	18	2915	95.56	Enterochelin esterase
	4	655	272	Truncated-SA protein	bi	13	4938	100	Truncated-SA protein	bi	44	5419	100	Truncated-SA protein	uni	1	4686	26.71	hypothetical protein	bi	18	2916	88.56	Truncated-SA protein
	4	656	45	RidA/YER057c/UK114 superfamily protein	bi	13	4937	77.27	RidA/YER057c/UK114 superfamily protein	bi	35	5246	100	RidA/YER057c/UK114 superfamily protein	-			0		bi	57	5503	77.27	RidA/YER057c/UK114 superfamily protein
	4	657	258	intein homing endonuclease-related protein	bi	13	4934	83.14	intein homing endonuclease-related protein	bi	35	5245	100	intein homing endonuclease-related protein	-			0		-			0
	4	658	321	Outer membrane protein romA	bi	13	4933	99.38	Outer membrane protein romA	bi	35	5244	100	Outer membrane protein romA	uni	1	4969	33.33	Outer membrane protein romA	bi	57	5502	89.34	Outer membrane protein romA
	4	659	161	MutT/Nudix family protein	bi	13	4932	98.75	MutT/Nudix family protein	bi	35	5243	100	MutT/Nudix family protein	uni	1	376	45.16	MutT/Nudix family protein	bi	57	5500	85.44	MutT/Nudix family protein
	4	660	377	DNA polymerase III beta subunit (EC 2.7.7.7)	bi	13	4931	100	DNA polymerase III beta subunit (EC 2.7.7.7)	bi	35	5242	100	DNA polymerase III beta subunit (EC 2.7.7.7)	uni	1	2800	40.58	DNA polymerase III beta subunit (EC 2.7.7.7)	bi	57	5499	86.97	DNA polymerase III beta subunit (EC 2.7.7.7)
	4	661	148	MutT/Nudix family protein	bi	13	4930	100	MutT/Nudix family protein	bi	35	5241	100	MutT/Nudix family protein	uni	1	883	52.46	Nudix hydrolase family protein	bi	57	5498	92.47	MutT/Nudix family protein
	4	662	139	Acetyltransferase	bi	13	4929	100	Acetyltransferase	bi	35	5240	100	Acetyltransferase	uni	1	96	55.8	Acetyltransferase, GNAT family	bi	57	5497	89.86	Acetyltransferase
	4	663	403	Putative oxalate/formate antiporter	bi	13	4928	100	Putative oxalate/formate antiporter	bi	35	5239	100	Putative oxalate/formate antiporter	uni	1	5078	77.26	Oxalate/formate antiporter	bi	37	4689	95.52	Putative oxalate/formate antiporter
	4	664	48	hypothetical protein	bi	13	4927	100	hypothetical protein	bi	35	5238	83.93	hypothetical protein	-			0		bi	37	4690	96.88	hypothetical protein
	4	665	339	Beta-lactamase class C-like and penicillin binding proteins (PBPs) superfamily	bi	13	4926	100	Beta-lactamase class C-like and penicillin binding proteins (PBPs) superfamily	bi	35	5237	99.7	Beta-lactamase class C-like and penicillin binding proteins (PBPs) superfamily	uni	1	757	26.67	Beta-lactamase class C-like and penicillin binding proteins (PBPs) superfamily	bi	37	4691	88.17	Beta-lactamase class C-like and penicillin binding proteins (PBPs) superfamily
5	4	666	89	hypothetical protein	bi	13	4925	100	hypothetical protein	bi	35	5236	100	hypothetical protein	-			0		uni	32	4140	85	keratin associated protein 17-1
	4	667	153	spermine/spermidine acetyltransferase	bi	13	4924	98.68	spermine/spermidine acetyltransferase	bi	35	5235	98.03	spermine/spermidine acetyltransferase	uni	1	4714	34.48	Spermine/spermidine acetyltransferase	bi	37	4694	87.5	spermine/spermidine acetyltransferase
	4	668	308	Inosine-uridine preferring nucleoside hydrolase (EC 3.2.2.1)	bi	13	4923	100	Inosine-uridine preferring nucleoside hydrolase (EC 3.2.2.1)	bi	35	5234	100	Inosine-uridine preferring nucleoside hydrolase (EC 3.2.2.1)	uni	1	811	54.84	Inosine-uridine preferring nucleoside hydrolase (EC 3.2.2.1)	bi	37	4695	96.09	Inosine-uridine preferring nucleoside hydrolase (EC 3.2.2.1)
	4	669	454	Chitosanase	bi	13	4922	100	Chitosanase	bi	35	5233	100	Chitosanase	-			0		bi	37	4696	92.48	Chitosanase
	4	670	305	Permease of the drug/metabolite transporter (DMT) superfamily	bi	13	4921	100	Permease of the drug/metabolite transporter (DMT) superfamily	bi	35	5232	100	Permease of the drug/metabolite transporter (DMT) superfamily	uni	1	3069	27.88	Permease of the drug/metabolite transporter (DMT) superfamily	bi	37	4697	88.49	Permease of the drug/metabolite transporter (DMT) superfamily
	4	671	478	Transcriptional regulator, GntR family domain / Aspartate aminotransferase (EC 2.6.1.1)	bi	13	4920	100	Transcriptional regulator, GntR family domain / Aspartate aminotransferase (EC 2.6.1.1)	bi	35	5231	100	Transcriptional regulator, GntR family domain / Aspartate aminotransferase (EC 2.6.1.1)	uni	1	4682	52.35	Transcriptional regulator, GntR family domain / Aspartate aminotransferase (EC 2.6.1.1)	bi	37	4698	87.61	Transcriptional regulator, GntR family domain / Aspartate aminotransferase (EC 2.6.1.1)
	4	672	177	hypothetical protein	bi	13	4919	100	hypothetical protein	bi	35	5230	100	hypothetical protein	-			0		bi	37	4699	89.77	hypothetical protein
	4	673	154	hypothetical protein	bi	13	4918	100	hypothetical protein	bi	35	5229	100	hypothetical protein	-			0		bi	37	4700	93.46	hypothetical protein
	4	674	138	FIG01247120: hypothetical protein	bi	13	4917	100	FIG01247120: hypothetical protein	bi	35	5228	100	FIG01247120: hypothetical protein	-			0		-			0
	4	675	292	Glycerophosphoryl diester phosphodiesterase (EC 3.1.4.46) periplasmic (secreted in GramPositives)	bi	13	4916	100	Glycerophosphoryl diester phosphodiesterase (EC 3.1.4.46) periplasmic (secreted in GramPositives)	bi	35	5227	100	Glycerophosphoryl diester phosphodiesterase (EC 3.1.4.46) periplasmic (secreted in GramPositives)	uni	1	763	46.5	Glycerophosphoryl diester phosphodiesterase (EC 3.1.4.46) periplasmic (secreted in GramPositives)	bi	37	4702	84.62	Glycerophosphoryl diester phosphodiesterase (EC 3.1.4.46) periplasmic (secreted in GramPositives)
	4	676	267	Acetyltransferase, GNAT family	bi	13	4915	99.62	Acetyltransferase, GNAT family	bi	35	5226	100	Acetyltransferase, GNAT family	-			0		bi	37	4703	77.82	Acetyltransferase, GNAT family
	4	677	35	hypothetical protein	bi	13	4914	100	hypothetical protein	bi	35	5225	100	hypothetical protein	-			0		bi	37	4704	100	hypothetical protein
	4	678	233	hypothetical protein	bi	13	4913	100	hypothetical protein	bi	35	5224	100	hypothetical protein	-			0		bi	37	4705	96.55	hypothetical protein
	4	679	432	Uncharacterized MFS-type transporter	bi	13	4912	100	Uncharacterized MFS-type transporter	bi	35	5223	100	Uncharacterized MFS-type transporter	uni	1	4414	35.48	Uncharacterized MFS-type transporter	bi	37	4707	82.33	Uncharacterized MFS-type transporter
	4	680	408	hypothetical protein	bi	13	4911	100	hypothetical protein	bi	35	5222	100	hypothetical protein	uni	1	559	30.34	Transcriptional regulator, MerR family	bi	43	4792	74.32	hypothetical protein
	4	681	142	FIG01227780: hypothetical protein	bi	12	4909	100	FIG01227780: hypothetical protein	bi	46	5475	100	FIG01227780: hypothetical protein	-			0		bi	8	730	75.89	FIG01227780: hypothetical protein
	4	682	142	hypothetical protein	bi	12	4908	100	hypothetical protein	bi	46	5474	100	hypothetical protein	-			0		-			0
	4	683	127	hypothetical protein	bi	12	4907	100	hypothetical protein	bi	46	5473	100	hypothetical protein	uni	1	1902	56.1	FIG01225208: hypothetical protein	uni	11	2170	64.23	hypothetical protein
	4	684	158	Helix-turn-helix domain protein	bi	12	4906	100	Helix-turn-helix domain protein	bi	46	5472	100	Helix-turn-helix domain protein	-			0		bi	11	2458	45.7	hypothetical protein
	4	685	269	DegV family protein	bi	12	4905	100	DegV family protein	bi	46	5471	100	DegV family protein	uni	1	163	27.51	DegV family protein	bi	43	4795	98.51	DegV family protein
	4	686	169	hypothetical protein	bi	12	4904	100	hypothetical protein	bi	46	5470	100	hypothetical protein	-			0		bi	43	4796	95.83	hypothetical protein
	4	687	152	hypothetical protein	bi	12	4903	100	hypothetical protein	bi	46	5469	100	hypothetical protein	-			0		bi	43	4797	82.58	FIG01228880: hypothetical protein
	4	688	212	Uncharacterized membrane spanning protein, contains VanZ-like domain	bi	12	4902	99.53	Uncharacterized membrane spanning protein, contains VanZ-like domain	bi	46	5468	99.53	Uncharacterized membrane spanning protein, contains VanZ-like domain	uni	1	3717	30.24	Uncharacterized membrane spanning protein, contains VanZ-like domain	uni	22	3776	48.65	Uncharacterized membrane spanning protein, contains VanZ-like domain
	4	689	342	Beta-lactamase class C-like and penicillin binding proteins (PBPs) superfamily	bi	12	4901	99.41	Beta-lactamase class C-like and penicillin binding proteins (PBPs) superfamily	bi	46	5467	99.41	Beta-lactamase class C-like and penicillin binding proteins (PBPs) superfamily	uni	1	4990	30.71	Beta-lactamase class C-like and penicillin binding proteins (PBPs) superfamily	bi	43	4798	83.82	Beta-lactamase class C-like and penicillin binding proteins (PBPs) superfamily
	4	690	413	Putative permease	bi	12	4900	100	Putative permease	bi	46	5466	100	Putative permease	uni	1	4491	28.19	Uncharacterized MFS-type transporter	bi	43	4799	83.01	Putative permease
	4	691	713	Cell division protein FtsI [Peptidoglycan synthetase] (EC 2.4.1.129)	bi	12	4899	99.72	Cell division protein FtsI [Peptidoglycan synthetase] (EC 2.4.1.129)	bi	46	5465	99.72	Cell division protein FtsI [Peptidoglycan synthetase] (EC 2.4.1.129)	uni	1	1229	59.94	Cell division protein FtsI [Peptidoglycan synthetase] (EC 2.4.1.129)	bi	43	4800	92.13	Cell division protein FtsI [Peptidoglycan synthetase] (EC 2.4.1.129)
	4	692	200	Undecaprenyl-diphosphatase BcrC (EC 3.6.1.27), conveys bacitracin resistance	bi	12	4898	100	Undecaprenyl-diphosphatase BcrC (EC 3.6.1.27), conveys bacitracin resistance	bi	46	5464	100	Undecaprenyl-diphosphatase BcrC (EC 3.6.1.27), conveys bacitracin resistance	uni	1	2106	29.84	putative membrane-associated phospholipid phosphatase, PAP2 superfamily	bi	43	4801	87.44	Undecaprenyl-diphosphatase BcrC (EC 3.6.1.27), conveys bacitracin resistance
	4	693	330	Alcohol dehydrogenase (EC 1.1.1.1)	bi	12	4897	100	Alcohol dehydrogenase (EC 1.1.1.1)	bi	46	5463	100	Alcohol dehydrogenase (EC 1.1.1.1)	uni	1	649	29.15	Zinc-type alcohol dehydrogenase-like protein	bi	43	4802	88.2	Alcohol dehydrogenase (EC 1.1.1.1)
	4	694	169	Glutamate-rich protein grpB	bi	12	4896	100	Glutamate-rich protein grpB	bi	46	5462	100	Glutamate-rich protein grpB	uni	1	1425	36.97	Protein of unknown function UPF0157	bi	74	5761	79.52	Glutamate-rich protein grpB
	4	695	294	Serine/threonine protein kinase	bi	12	4895	98.98	Serine/threonine protein kinase	bi	46	5461	100	Serine/threonine protein kinase	-			0		bi	74	5760	79.52	Serine/threonine protein kinase
	4	696	434	Sporulation kinase B homolog 1	bi	12	4894	99.54	Sporulation kinase B homolog 1	bi	61	5696	100	Sporulation kinase B homolog 1	uni	1	900	39.82	sporulation kinase A	bi	34	4634	88.43	Sporulation kinase B homolog 1
	4	697	51	hypothetical protein	bi	12	4893	100	hypothetical protein	bi	61	5697	100	hypothetical protein	-			0		bi	34	4635	98	hypothetical protein
	4	698	267	Transmembrane component MtsC of energizing module of methionine-regulated ECF transporter	bi	12	4892	100	Transmembrane component MtsC of energizing module of methionine-regulated ECF transporter	bi	61	5698	100	Transmembrane component MtsC of energizing module of methionine-regulated ECF transporter	uni	1	2940	26.92	Transmembrane component of general energizing module of ECF transporters	bi	34	4636	87.97	Transmembrane component MtsC of energizing module of methionine-regulated ECF transporter
	4	699	567	Duplicated ATPase component MtsB of energizing module of methionine-regulated ECF transporter	bi	12	4891	99.12	Duplicated ATPase component MtsB of energizing module of methionine-regulated ECF transporter	bi	61	5699	98.76	Duplicated ATPase component MtsB of energizing module of methionine-regulated ECF transporter	uni	1	2938	35.71	ATPase component of general energizing module of ECF transporters	bi	34	4637	81.13	Duplicated ATPase component MtsB of energizing module of methionine-regulated ECF transporter
	4	700	183	Substrate-specific component MtsA of methionine-regulated ECF transporter	bi	12	4890	99.45	Substrate-specific component MtsA of methionine-regulated ECF transporter	bi	61	5700	99.45	Substrate-specific component MtsA of methionine-regulated ECF transporter	-			0		bi	34	4638	90.66	Substrate-specific component MtsA of methionine-regulated ECF transporter
	4	701	228	aspartate racemase family protein	bi	12	4889	100	aspartate racemase family protein	bi	61	5701	100	aspartate racemase family protein	uni	1	4949	44.93	Uncharacterized protein YgeA of aspartate/glutamate/hydantoin racemase family	bi	34	4639	94.69	aspartate racemase family protein
	4	702	393	Macrolide glycosyltransferase	bi	12	4888	99.23	Macrolide glycosyltransferase	bi	61	5702	100	Macrolide glycosyltransferase	uni	1	4763	35.53	Macrolide glycosyltransferase (EC 2.4.1.-)	bi	34	4640	86.22	Macrolide glycosyltransferase
	4	703	177	Signal peptidase I (EC 3.4.21.89)	bi	12	4887	100	Signal peptidase I (EC 3.4.21.89)	bi	61	5703	100	Signal peptidase I (EC 3.4.21.89)	uni	1	378	51.7	Signal peptidase I (EC 3.4.21.89)	uni	7	667	52.6	Signal peptidase I (EC 3.4.21.89)
	4	704	709	Penicillin-binding protein BA2637	bi	12	4886	99.86	Penicillin-binding protein BA2637	bi	61	5704	100	Penicillin-binding protein BA2637	uni	1	379	72.55	Penicillin-binding protein BA3087	bi	34	4641	91.95	Penicillin-binding protein BA2637
	4	705	596	Sporulation kinase	bi	12	4885	99.83	Sporulation kinase	bi	54	5588	99.66	Sporulation kinase	uni	1	3153	43.89	Sporulation kinase	bi	34	4642	89.75	Sporulation kinase
	4	706	284	FIG002540: Haloacid dehalogenase-like hydrolase	bi	12	4884	99.65	FIG002540: Haloacid dehalogenase-like hydrolase	bi	54	5589	100	FIG002540: Haloacid dehalogenase-like hydrolase	uni	1	3017	42.25	Hydrolase, haloacid dehalogenase-like family	bi	34	4643	95.41	FIG002540: Haloacid dehalogenase-like hydrolase
	4	707	193	Cysteine dioxygenase (EC 1.13.11.20)	bi	12	4883	98.44	Cysteine dioxygenase (EC 1.13.11.20)	bi	54	5590	98.44	Cysteine dioxygenase (EC 1.13.11.20)	-			0		bi	34	4644	85.94	Cysteine dioxygenase (EC 1.13.11.20)
	4	708	405	Putative cytochrome P450 hydroxylase	bi	12	4882	100	Putative cytochrome P450 hydroxylase	bi	54	5591	99.75	Putative cytochrome P450 hydroxylase	-			0		uni	34	4649	36.5	Cytochrome P450 CypA
	4	709	166	Transcriptional regulator, PadR family	bi	12	4881	99.39	Transcriptional regulator, PadR family	bi	54	5592	99.39	Transcriptional regulator, PadR family	uni	1	1323	25	Transcriptional regulator, PadR family	bi	34	4645	80.7	Transcriptional regulator, PadR family
	4	710	52	Uncharacterized DUF1540 protein BA2630	bi	12	4880	100	Uncharacterized DUF1540 protein BA2630	bi	54	5593	100	Uncharacterized DUF1540 protein BA2630	-			0		bi	34	4646	94.12	Uncharacterized DUF1540 protein BA2630
	4	711	210	Streptogramin O-acetyltransferase, putative	bi	12	4879	100	Streptogramin O-acetyltransferase, putative	bi	54	5594	100	Streptogramin O-acetyltransferase, putative	uni	1	609	58	Maltose O-acetyltransferase (EC 2.3.1.79)	bi	34	4647	91.39	Streptogramin O-acetyltransferase, putative
	4	712	428	Uncharacterized MFS-type transporter	bi	12	4878	100	Uncharacterized MFS-type transporter	bi	54	5595	100	Uncharacterized MFS-type transporter	uni	1	3194	42.82	Uncharacterized MFS-type transporter	bi	34	4648	96.02	Uncharacterized MFS-type transporter
	4	713	412	Cytochrome P450 CypA	bi	12	4877	99.76	Cytochrome P450 CypA	bi	54	5596	100	Cytochrome P450 CypA	uni	1	500	21.71	Cytochrome P450 102A3 (EC 1.14.14.1) / NADPH--cytochrome P450 reductase (EC 1.6.2.4)	bi	34	4649	89.29	Cytochrome P450 CypA
	4	714	135	hypothetical protein	bi	12	4876	98.51	hypothetical protein	bi	54	5597	100	hypothetical protein	-			0		bi	34	4650	98.51	hypothetical protein
	4	715	335	hypothetical protein	bi	12	4875	99.7	hypothetical protein	bi	54	5598	100	hypothetical protein	-			0		bi	34	4651	77.25	hypothetical protein
	4	716	71	hypothetical protein	bi	12	4874	100	hypothetical protein	bi	54	5599	100	hypothetical protein	-			0		bi	34	4652	86.96	hypothetical protein
	4	717	68	hypothetical protein	bi	12	4873	100	hypothetical protein	bi	54	5600	100	hypothetical protein	-			0		bi	53	5272	94.03	hypothetical protein
	4	718	59	hypothetical protein	bi	12	4872	100	hypothetical protein	bi	54	5601	100	hypothetical protein	-			0		uni	48	5228	38.64	hypothetical protein
	4	719	64	FIG01235081: hypothetical protein	bi	12	4871	100	FIG01235081: hypothetical protein	bi	71	5771	100	FIG01235081: hypothetical protein	-			0		-			0
	4	720	139	hypothetical protein	bi	12	4870	100	hypothetical protein	bi	71	5772	100	hypothetical protein	-			0		bi	53	5273	83.94	hypothetical protein
	4	721	258	hypothetical protein	bi	12	4869	99.61	hypothetical protein	bi	71	5773	100	hypothetical protein	-			0		bi	53	5274	87.55	hypothetical protein
	4	722	557	hypothetical protein	uni	12	4868	99.82	hypothetical protein	uni	71	5774	99.82	hypothetical protein	-			0		bi	53	5275	78.6	hypothetical protein
	4	723	153	hypothetical protein	uni	3	3078	26.49	Uncharacterized protein YncE	uni	14	4165	26.49	Uncharacterized protein YncE	uni	1	401	26.49	Uncharacterized protein YncE	-			0
	4	724	92	hypothetical protein	bi	1	169	82.42	Bacillus cereus group-specific protein, uncharacterized	bi	1	6	93.41	Bacillus cereus group-specific protein, uncharacterized	bi	1	3659	87.91	hypothetical protein	bi	16	2748	96.7	hypothetical protein
	4	725	121	hypothetical protein	bi	1	170	72.5	hypothetical protein	bi	1	5	72.5	hypothetical protein	bi	1	3660	74.17	hypothetical protein	bi	60	5521	80.17	hypothetical protein
	4	726	528	hypothetical protein	uni	1	171	74.91	hypothetical protein	bi	1	4	57	hypothetical protein	bi	1	3647	83.49	hypothetical protein	uni	11	2266	75.36	hypothetical protein
	4	727	151	hypothetical protein	-			0		-			0		bi	1	3665	37.06	hypothetical protein	bi	1	11	70.47	hypothetical protein
	4	728	68	FIG01226094: hypothetical protein	-			0		-			0		-			0		-			0
	4	729	202	hypothetical protein	-			0		-			0		-			0		bi	36	4687	58.93	hypothetical protein
	4	730	45	hypothetical protein	-			0		-			0		-			0		-			0
	4	731	355	N-acetylmuramoyl-L-alanine amidase	uni	12	4863	87.72	N-acetylmuramoyl-L-alanine amidase	uni	58	5648	89.09	N-acetylmuramoyl-L-alanine amidase	uni	1	4918	69.3	N-acetylmuramoyl-L-alanine amidase	uni	60	5526	77.78	N-acetylmuramoyl-L-alanine amidase
	4	732	80	holin	-			0		bi	3	1653	89.39	holin	-			0		bi	2	171	75.95	holin
	4	733	79	XpaF1 protein	uni	3	2760	48.61	XpaF1 protein	bi	3	1654	66.15	XpaF1 protein	uni	1	722	48.61	XpaF1 protein	bi	2	172	83.33	XpaF1 protein
	4	734	121	hypothetical protein	-			0		-			0		-			0		-			0
	4	735	1084	hypothetical protein	-			0		-			0		-			0		-			0
	4	736	262	hypothetical protein	-			0		-			0		-			0		-			0
	4	737	1628	hypothetical protein	bi	5	3879	50.74	Phage tail length tape-measure protein T	bi	22	4701	44.15	Phage tail length tape-measure protein T	bi	1	4904	44.15	Phage tail length tape-measure protein T	-			0
	4	738	42	FIG01231871: hypothetical protein	-			0		-			0		-			0		-			0
	4	739	125	FIG01225866: hypothetical protein	-			0		-			0		-			0		-			0
	4	740	190	prophage pi2 protein 39	-			0		-			0		-			0		-			0
	4	741	121	FIG01229968: hypothetical protein	-			0		-			0		-			0		-			0
	4	742	146	hypothetical protein	-			0		-			0		-			0		-			0
	4	743	116	FIG01228293: hypothetical protein	-			0		bi	3	1664	28.83	Phage protein	-			0		-			0
	4	744	89	prophage pi2 protein 35	-			0		-			0		-			0		-			0
	4	745	67	hypothetical protein	uni	11	4803	43.86	Chitin binding protein	uni	10	3874	43.86	Chitin binding protein	uni	1	86	43.86	Chitin binding protein	uni	10	918	43.86	Chitin binding protein
	4	746	394	Phage major capsid protein	-			0		-			0		-			0		-			0
	4	747	251	Prophage Clp protease-like protein	uni	4	3381	32.03	ATP-dependent Clp protease proteolytic subunit ClpP (EC 3.4.21.92)	bi	3	1667	47.73	Prophage Clp protease-like protein	uni	1	2456	32.03	ATP-dependent Clp protease proteolytic subunit ClpP (EC 3.4.21.92)	uni	33	4514	32.68	ATP-dependent Clp protease proteolytic subunit ClpP (EC 3.4.21.92)
	4	748	405	Phage portal protein	bi	1	1223	22.68	Phage portal protein	-			0		-			0		-			0
	4	749	592	Phage terminase, large subunit	-			0		uni	3	1669	29.05	Phage terminase, large subunit	-			0		-			0
	4	750	127	hypothetical protein	-			0		-			0		-			0		-			0
	4	751	121	Phage-associated homing endonuclease	bi	12	4860	42.39	Phage-associated homing endonuclease	bi	3	1671	42.99	Phage-associated homing endonuclease	-			0		-			0
	4	752	72	hypothetical protein	-			0		-			0		-			0		-			0
	4	753	484	hypothetical protein	-			0		-			0		-			0		-			0
	4	754	265	hypothetical protein	-			0		-			0		-			0		-			0
	4	755	181	Phage integrase	uni	12	4856	57.22	Phage integrase	uni	58	5652	57.22	Phage integrase	uni	1	4883	54.19	Phage integrase	uni	44	4993	57.22	Phage integrase
	4	756	158	Phage-related protein	uni	14	5039	31.9	Phage protein	uni	22	4726	31.9	Phage protein	uni	1	4882	30.49	Phage protein	uni	44	4992	32.1	Phage protein
	4	757	57	Phage protein	bi	5	3903	91.07	Phage protein	uni	58	5654	89.29	Phage protein	uni	1	4881	77.19	Phage protein	bi	44	4991	82.14	Phage protein
	4	758	66	hypothetical protein	uni	12	4853	93.85	hypothetical protein	-			0		-			0		uni	44	5154	42.42	FIG01226280: hypothetical protein
	4	759	229	hypothetical protein	-			0		-			0		-			0		-			0
	4	760	95	hypothetical protein	uni	8	4495	45.83	hypothetical protein	uni	55	5620	45.83	hypothetical protein	bi	1	4879	95.74	hypothetical protein	uni	9	851	45.83	hypothetical protein
	4	761	263	beta-galactosidase (EC 3.2.1.23)	uni	5	3934	96.56	beta-galactosidase (EC 3.2.1.23)	uni	4	2122	96.56	beta-galactosidase (EC 3.2.1.23)	uni	1	4846	96.56	beta-galactosidase (EC 3.2.1.23)	uni	9	844	64.82	beta-galactosidase (EC 3.2.1.23)
	4	762	96	hypothetical protein	uni	5	3935	75.82	hypothetical protein	uni	4	2123	81.25	hypothetical protein	uni	1	4845	75.82	hypothetical protein	-			0
	4	763	155	Phage protein	uni	12	4848	86.75	Phage protein	uni	27	4983	76.74	FIG01233229: hypothetical protein	-			0		-			0
	4	764	143	FIG01226258: hypothetical protein	uni	12	4847	91.55	hypothetical protein	-			0		-			0		-			0
	4	765	85	Phage protein	uni	12	4846	91.67	Phage protein	-			0		-			0		-			0
	4	766	58	hypothetical protein	uni	12	4845	92.98	hypothetical protein	uni	22	4733	50.98	phage-like fragment	uni	1	4869	50.98	phage-like fragment	uni	44	4982	50.98	phage-like fragment
	4	767	65	hypothetical protein	uni	12	4844	85.94	hypothetical protein	-			0		-			0		uni	16	2799	43.33	hypothetical protein
	4	768	258	DNA replication protein DnaC	uni	2	1614	25.65	Helicase loader DnaI	uni	3	1810	25.65	Helicase loader DnaI	uni	1	1915	25.65	Helicase loader DnaI	uni	11	2182	26.7	Helicase loader DnaI
	4	769	288	hypothetical protein	-			0		-			0		-			0		bi	16	2801	63.81	Phage replication initiation protein
	4	770	59	Phage protein	-			0		-			0		-			0		bi	16	2802	50.98	FIG01232276: hypothetical protein
	4	771	55	Phage protein	-			0		-			0		-			0		-			0
	4	772	89	Phage protein	-			0		-			0		-			0		bi	16	2810	97.67	Phage protein
	4	773	42	Antirepressor	-			0		-			0		-			0		-			0
	4	774	91	hypothetical protein	-			0		-			0		-			0		bi	8	806	39.62	FIG01246564: hypothetical protein
	4	775	116	Transcriptional regulator	uni	1	297	35.48	Transcriptional regulator, Xre family	uni	40	5342	38.33	Transcriptional regulator, MerR family	bi	2	5202	43.9	Transcriptional regulator, MerR family	uni	22	3703	31.88	Transcriptional regulator, Xre family
	4	776	62	hypothetical protein	-			0		-			0		-			0		-			0
	4	777	48	hypothetical protein	-			0		-			0		-			0		-			0
	4	778	380	hypothetical protein	uni	10	4713	26.79	Prophage helix-turn-helix protein	bi	40	5339	40.21	Prophage helix-turn-helix protein	bi	2	5205	42.2	Phage DNA-binding protein @ Phage helix-turn- helix protein	bi	16	2815	39.73	Prophage helix-turn-helix protein
	4	779	47	hypothetical protein	-			0		-			0		-			0		bi	16	2818	92.31	hypothetical protein
	4	780	370	Integrase	bi	5	3921	35.88	Integrase	bi	64	5725	36.15	Integrase	bi	1	5035	58.73	Integrase	bi	16	2819	95.93	Integrase
	4	781	223	hypothetical protein	bi	12	4868	100	hypothetical protein	bi	71	5774	100	hypothetical protein	-			0		bi	32	4143	95.52	hypothetical protein
	4	782	72	FIG01234912: hypothetical protein	bi	12	4867	98.55	FIG01234912: hypothetical protein	bi	58	5644	98.55	FIG01234912: hypothetical protein	-			0		-			0
	4	783	168	hypothetical protein	bi	12	4866	100	hypothetical protein	bi	58	5645	100	hypothetical protein	uni	1	5043	66.85	hypothetical protein	-			0
	4	784	279	hypothetical protein formerly called flagellar hook-length control protein FliK	bi	12	4865	100	Collagen triple helix repeat protein	bi	58	5646	100	hypothetical protein formerly called flagellar hook-length control protein FliK	uni	1	998	53.21	Phage tail fiber protein	bi	44	5004	88.12	Collagen triple helix repeat protein
	4	785	48	N-acetylmuramoyl-L-alanine amidase (EC 3.5.1.28)	bi	12	4864	100	N-acetylmuramoyl-L-alanine amidase (EC 3.5.1.28)	bi	58	5647	100	N-acetylmuramoyl-L-alanine amidase (EC 3.5.1.28)	uni	1	4918	57.45	N-acetylmuramoyl-L-alanine amidase	uni	44	5009	51.06	N-acetylmuramoyl-L-alanine amidase (EC 3.5.1.28)
	4	786	60	N-acetylmuramoyl-L-alanine amidase	uni	5	3864	66	N-acetylmuramoyl-L-alanine amidase	bi	58	5648	100	N-acetylmuramoyl-L-alanine amidase	uni	1	4918	62	N-acetylmuramoyl-L-alanine amidase	bi	60	5526	94.12	N-acetylmuramoyl-L-alanine amidase
	4	787	63	N-acetylmuramoyl-L-alanine amidase	bi	12	4863	100	N-acetylmuramoyl-L-alanine amidase	bi	58	5649	100	N-acetylmuramoyl-L-alanine amidase	uni	1	4918	64.15	N-acetylmuramoyl-L-alanine amidase	-			0
	4	788	79	Phage terminase, large subunit	bi	12	4862	100	Phage terminase, large subunit	bi	58	5650	100	Phage terminase, large subunit	-			0		-			0
	4	789	655	hypothetical protein	bi	12	4857	99.69	hypothetical protein	bi	58	5651	100	hypothetical protein	uni	1	3418	28.08	Immune inhibitor A, metalloprotease (EC 3.4.24.-)	bi	2	245	96	hypothetical protein
	4	790	181	Phage integrase	bi	12	4856	100	Phage integrase	bi	58	5652	100	Phage integrase	uni	1	4883	86.03	Phage integrase	bi	44	4993	96.11	Phage integrase
	4	791	161	Phage protein	bi	12	4855	99.38	Phage protein	bi	58	5653	100	Phage protein	bi	1	4882	93.12	Phage protein	uni	44	4992	83.75	Phage protein
	4	792	57	Phage protein	bi	12	4854	100	Phage protein	bi	58	5654	100	Phage protein	uni	1	4881	75.44	Phage protein	uni	44	4991	82.14	Phage protein
	4	793	66	hypothetical protein	bi	12	4853	100	hypothetical protein	-			0		-			0		uni	44	5154	45.45	FIG01226280: hypothetical protein
	4	794	154	Nucleoside deoxyribosyltransferase (EC 2.4.2.6)	bi	12	4852	100	Nucleoside deoxyribosyltransferase (EC 2.4.2.6)	-			0		-			0		-			0
	4	795	44	hypothetical protein	bi	12	4851	90.7	hypothetical protein	-			0		-			0		bi	9	885	86.05	hypothetical protein
	4	796	240	hypothetical protein formerly called flagellar hook-length control protein FliK	bi	12	4850	98.33	BclA protein	bi	22	4729	57.14	Phage tail fiber protein	uni	1	1860	54.17	hypothetical protein formerly called flagellar hook-length control protein FliK	bi	9	884	75.73	BclA protein
	4	797	439	hypothetical protein formerly called flagellar hook-length control protein FliK	bi	12	4849	92.02	hypothetical protein formerly called flagellar hook-length control protein FliK	uni	53	5583	67.95	Collagen triple helix repeat protein	uni	1	2074	43.55	Phage tail fiber protein	uni	11	1287	61.15	Phage tail fiber protein
	4	798	152	Phage protein	bi	12	4848	99.34	Phage protein	uni	27	4983	83.72	FIG01233229: hypothetical protein	-			0		-			0
	4	799	143	hypothetical protein	bi	12	4847	100	hypothetical protein	-			0		-			0		-			0
	4	800	85	Phage protein	bi	12	4846	98.81	Phage protein	-			0		-			0		-			0
	4	801	58	hypothetical protein	bi	12	4845	100	hypothetical protein	bi	22	4733	52	phage-like fragment	bi	1	4869	52	phage-like fragment	bi	44	4982	52	phage-like fragment
	4	802	65	hypothetical protein	bi	12	4844	100	hypothetical protein	-			0		-			0		bi	16	2799	44.07	hypothetical protein
	4	803	217	Helicase loader DnaI	bi	12	4843	99.54	Helicase loader DnaI	-			0		-			0		bi	16	2800	45.78	hypothetical protein
	4	804	91	DUF1801 domain-containing protein	bi	12	4842	96.67	DUF1801 domain-containing protein	bi	3	1672	64.29	hypothetical protein	-			0		-			0
	4	805	56	hypothetical protein	bi	12	4841	100	hypothetical protein	-			0		-			0		-			0
	4	806	102	hypothetical protein	bi	12	4840	100	hypothetical protein	-			0		bi	1	4885	85.32	hypothetical protein	-			0
	4	807	177	hypothetical protein	bi	12	4839	100	hypothetical protein	-			0		-			0		-			0
	4	808	366	hypothetical protein	bi	12	4838	99.45	hypothetical protein	uni	8	3437	26.13	Endospore coat-associated protein YheD	uni	1	3608	26.13	Endospore coat-associated protein YheD	uni	66	5618	25.23	Endospore coat-associated protein YheD
	4	809	408	hypothetical protein	bi	12	4837	99.34	FIG01238609: hypothetical protein	uni	29	5058	23.86	hypothetical protein	-			0		-			0
	4	810	31	Phage integrase	bi	14	5040	100	Phage integrase	uni	22	4725	76.67	Phage integrase	bi	1	4883	93.33	Phage integrase	uni	44	4993	80	Phage integrase
	4	811	43	Phage protein	bi	14	5039	100	Phage protein	bi	22	4726	95.24	Phage protein	uni	1	4848	81.08	Phage protein	uni	44	4992	90.48	Phage protein
	4	812	117	Phage protein	uni	14	5039	98.18	Phage protein	uni	22	4726	92.73	Phage protein	uni	1	4882	81.82	Phage protein	bi	44	4992	92.73	Phage protein
	4	813	57	Phage protein	uni	12	4854	96.43	Phage protein	uni	58	5654	96.43	Phage protein	bi	1	4881	82.46	Phage protein	uni	44	4991	82.14	Phage protein
	4	814	38	FIG01235065: hypothetical protein	-			0		bi	58	5655	100	FIG01235065: hypothetical protein	-			0		-			0
	4	815	230	cysteine protease	-			0		bi	58	5656	100	cysteine protease	-			0		-			0
	4	816	74	hypothetical protein	bi	14	5037	100	hypothetical protein	bi	18	4441	100	hypothetical protein	-			0		-			0
	4	817	100	hypothetical protein	bi	14	5036	97.98	hypothetical protein	bi	18	4442	98.04	hypothetical protein	uni	1	171	26.67	hypothetical protein	uni	30	4062	30	hypothetical protein
	4	818	116	hypothetical protein	bi	14	5035	100	hypothetical protein	bi	18	4443	100	hypothetical protein	-			0		bi	42	4773	59.68	hypothetical protein
	4	819	93	hypothetical protein	bi	14	5034	100	hypothetical protein	bi	18	4444	100	hypothetical protein	-			0		-			0
	4	820	108	keratin associated protein 17-1	bi	14	5033	96.36	keratin associated protein 17-1	bi	18	4445	87.96	keratin associated protein 17-1	-			0		bi	32	4140	94.87	keratin associated protein 17-1
	4	821	230	Thiaminase II (EC 3.5.99.2) involved in salvage of thiamin pyrimidine moiety	bi	14	5032	100	Thiaminase II (EC 3.5.99.2) involved in salvage of thiamin pyrimidine moiety	bi	18	4446	99.13	Thiaminase II (EC 3.5.99.2) involved in salvage of thiamin pyrimidine moiety	uni	1	3477	35.91	Thiaminase II (EC 3.5.99.2) involved in salvage of thiamin pyrimidine moiety, TenA subgroup with Cys in active site	bi	32	4139	93.89	Thiaminase II (EC 3.5.99.2) involved in salvage of thiamin pyrimidine moiety
	4	822	305	D-alanine--D-alanine ligase (EC 6.3.2.4)	bi	14	5031	100	D-alanine--D-alanine ligase (EC 6.3.2.4)	bi	18	4447	100	D-alanine--D-alanine ligase (EC 6.3.2.4)	uni	1	3028	30.06	D-alanine--D-alanine ligase (EC 6.3.2.4)	bi	32	4138	95.07	D-alanine--D-alanine ligase (EC 6.3.2.4)
	4	823	483	Transcriptional regulator, GntR family domain / Aspartate aminotransferase (EC 2.6.1.1)	bi	14	5030	100	Transcriptional regulator, GntR family domain / Aspartate aminotransferase (EC 2.6.1.1)	bi	18	4448	100	Transcriptional regulator, GntR family domain / Aspartate aminotransferase (EC 2.6.1.1)	uni	1	3327	27.97	Transcriptional regulator, GntR family domain / Aspartate aminotransferase (EC 2.6.1.1)	bi	32	4137	95.02	Transcriptional regulator, GntR family domain / Aspartate aminotransferase (EC 2.6.1.1)
	4	824	342	Homoserine dehydrogenase (EC 1.1.1.3)	bi	14	5029	100	Homoserine dehydrogenase (EC 1.1.1.3)	bi	18	4449	100	Homoserine dehydrogenase (EC 1.1.1.3)	uni	1	4660	32.34	Homoserine dehydrogenase (EC 1.1.1.3)	bi	32	4136	88.86	Homoserine dehydrogenase (EC 1.1.1.3)
	4	825	414	Triacylglycerol lipase (EC 3.1.1.3)	bi	14	5028	100	Triacylglycerol lipase (EC 3.1.1.3)	bi	18	4450	99.76	Triacylglycerol lipase (EC 3.1.1.3)	-			0		bi	32	4135	92.25	Triacylglycerol lipase (EC 3.1.1.3)
	4	826	114	hypothetical protein	bi	14	5027	100	hypothetical protein	bi	18	4451	99.12	hypothetical protein	-			0		bi	32	4134	89.38	hypothetical protein
	4	827	223	putative lipoprotein	bi	14	5026	100	putative lipoprotein	bi	18	4452	100	putative lipoprotein	uni	1	2156	24.63	putative lipoprotein	bi	32	4133	82.43	putative lipoprotein
	4	828	644	ABC transporter, permease protein	bi	14	5025	100	ABC transporter, permease protein	bi	18	4453	100	ABC transporter, permease protein	uni	1	4691	37.38	ABC transporter-like sensor and permease protein	bi	32	4132	87.56	ABC transporter-like sensor and permease protein YxdM
	4	829	257	ABC transporter-like sensor ATP-binding protein YxdL	bi	14	5024	100	ABC transporter-like sensor ATP-binding protein YxdL	bi	18	4454	100	ABC transporter-like sensor ATP-binding protein YxdL	uni	1	2193	64.37	ABC transporter-like sensor ATP-binding protein YvcR	bi	32	4131	94.53	ABC transporter-like sensor ATP-binding protein YxdL
	4	830	117	Acetyltransferase, GNAT family	bi	14	5023	100	Acetyltransferase, GNAT family	bi	18	4455	100	Acetyltransferase, GNAT family	uni	1	268	36.14	Acetyltransferase, GNAT family	bi	32	4130	83.16	Acetyltransferase, GNAT family
	4	831	46	acetyltransferase, GNAT family	uni	14	5023	100	Acetyltransferase, GNAT family	uni	18	4455	100	Acetyltransferase, GNAT family	-			0		bi	32	4129	91.11	Acetyltransferase, GNAT family
	4	832	543	Bis-ABC ATPase	bi	14	5022	99.08	Bis-ABC ATPase	bi	18	4456	100	Bis-ABC ATPase	uni	1	2485	34.9	Bis-ABC ATPase BA5409	bi	32	4128	91.88	Bis-ABC ATPase
	4	833	330	Potassium channel beta chain	bi	14	5021	99.7	Potassium channel beta chain	bi	18	4457	100	Potassium channel beta chain	uni	1	4696	31.53	Oxidoreductase, aldo/keto reductase family	bi	32	4127	94.22	Potassium channel beta chain
	4	834	308	Transcriptional regulator, LysR family	bi	14	5020	99.67	Transcriptional regulator, LysR family	bi	18	4458	99.67	Transcriptional regulator, LysR family	uni	1	925	38.97	Transcriptional regulator CidR, LysR family	bi	32	4126	87.29	Transcriptional regulator, LysR family
	4	835	209	membrane protein, putative	bi	14	5019	99.52	membrane protein, putative	bi	18	4459	100	membrane protein, putative	-			0		bi	13	2646	91.83	putative membrane protein
	4	836	328	ABC transporter-like sensor linked histidine kinase YxdK	bi	14	5018	100	ABC transporter-like sensor linked histidine kinase YxdK	bi	18	4460	100	ABC transporter-like sensor linked histidine kinase YxdK	uni	1	4581	50	ABC transporter-like sensor linked histidine kinase	bi	13	2644	91.44	ABC transporter-like sensor linked histidine kinase YxdK
	4	837	236	ABC transporter-like sensor linked response regulator YxdJ	bi	14	5017	100	ABC transporter-like sensor linked response regulator YxdJ	bi	18	4461	100	ABC transporter-like sensor linked response regulator YxdJ	uni	1	2189	57.21	ABC transporter-like sensor linked response regulator YxdJ	bi	13	2643	94.04	ABC transporter-like sensor linked response regulator YxdJ
	4	838	305	Acetamidase (EC 3.5.1.4)	bi	14	5016	99.34	Acetamidase (EC 3.5.1.4)	bi	18	4462	99.67	Acetamidase (EC 3.5.1.4)	-			0		bi	13	2641	92.11	Acetamidase (EC 3.5.1.4)
	4	839	143	Spore cortex-lytic enzyme CwlJ	bi	14	5015	100	Spore cortex-lytic enzyme CwlJ	bi	18	4463	100	Spore cortex-lytic enzyme CwlJ	uni	1	2699	61.43	Spore cortex-lytic enzyme CwlJ	bi	13	2639	96.48	Spore cortex-lytic enzyme CwlJ
	4	840	518	Lysyl-tRNA synthetase (class I) (EC 6.1.1.6)	bi	14	5014	99.81	Lysyl-tRNA synthetase (class I) (EC 6.1.1.6)	bi	18	4464	100	Lysyl-tRNA synthetase (class I) (EC 6.1.1.6)	-			0		bi	13	2638	87.81	Lysyl-tRNA synthetase (class I) (EC 6.1.1.6)
	4	841	55	hypothetical protein	bi	14	5013	100	hypothetical protein	bi	18	4465	100	hypothetical protein	-			0		bi	13	2637	88.89	hypothetical protein
	4	842	301	Gluconolactonase (EC 3.1.1.17)	bi	14	5012	98.87	Gluconolactonase (EC 3.1.1.17)	bi	18	4466	100	Gluconolactonase (EC 3.1.1.17)	-			0		-			0
	4	843	234	SAM-dependent methyltransferase	bi	14	5010	99.14	SAM-dependent methyltransferase	bi	18	4467	100	SAM-dependent methyltransferase	-			0		bi	13	2636	83.76	SAM-dependent methyltransferase
	4	844	211	Intracellular protease	bi	14	5009	100	Intracellular protease	bi	18	4468	100	Intracellular protease	uni	1	912	28.25	Intracellular protease	bi	13	2635	87.62	ThiJ/PfpI family
	4	845	210	hypothetical protein	bi	14	5008	99.52	hypothetical protein	bi	18	4469	100	hypothetical protein	uni	1	93	31.4	methylase	bi	13	2628	89.42	hypothetical protein
	4	846	166	hypothetical protein	bi	14	5007	98.18	hypothetical protein	bi	18	4470	100	hypothetical protein	uni	1	4509	30.82	UPF0702 transmembrane protein YetF	bi	13	2627	87.88	hypothetical protein
6	4	847	286	dTDP-glucose 4,6-dehydratase	bi	14	5006	99.3	dTDP-glucose 4,6-dehydratase	bi	18	4471	100	dTDP-glucose 4,6-dehydratase	-			0		bi	13	2626	83.51	dTDP-glucose 4,6-dehydratase
	4	848	99	hypothetical protein	bi	14	5005	100	hypothetical protein	bi	18	4472	100	hypothetical protein	-			0		bi	13	2624	85	hypothetical protein
	4	849	68	hypothetical protein	bi	14	5004	100	hypothetical protein	bi	18	4473	100	hypothetical protein	-			0		bi	13	2623	88.06	hypothetical protein
	4	850	116	FIG01226999: hypothetical protein	bi	14	5003	100	FIG01226999: hypothetical protein	bi	18	4474	100	FIG01226999: hypothetical protein	-			0		-			0
	4	851	457	Transcriptional regulator, GntR family domain / Aspartate aminotransferase (EC 2.6.1.1)	bi	14	5002	100	Transcriptional regulator, GntR family domain / Aspartate aminotransferase (EC 2.6.1.1)	bi	18	4475	100	Transcriptional regulator, GntR family domain / Aspartate aminotransferase (EC 2.6.1.1)	uni	1	4765	25	Transcriptional regulator, GntR family domain / Aspartate aminotransferase (EC 2.6.1.1)	bi	13	2616	89.25	Transcriptional regulator, GntR family domain / Aspartate aminotransferase (EC 2.6.1.1)
	4	852	313	Uncharacterized transporter YcxC, EamA family	bi	14	5001	100	Uncharacterized transporter YcxC, EamA family	bi	18	4476	100	Uncharacterized transporter YcxC, EamA family	uni	1	2030	27.4	membrane protein, putative	uni	22	3798	31.46	Permease of the drug/metabolite transporter (DMT) superfamily
	4	853	564	Oligoendopeptidase F-like protein	bi	14	5000	99.82	Oligoendopeptidase F-like protein	bi	18	4477	99.82	Oligoendopeptidase F-like protein	uni	1	4062	26.89	Oligoendopeptidase F	bi	13	2615	88.1	Oligoendopeptidase F-like protein
	4	854	365	Transcriptional regulator, AraC family	bi	14	4999	99.45	Transcriptional regulator, AraC family	bi	18	4478	100	Transcriptional regulator, AraC family	uni	1	2980	35	Uncharacterized transcriptional regulator YbfP, AraC family	bi	13	2614	78.53	Transcriptional regulator, AraC family
	4	855	316	hypothetical protein GBAA_2581	bi	14	4998	99.68	hypothetical protein GBAA_2581	bi	18	4479	100	hypothetical protein GBAA_2581	uni	1	3389	22.81	putative protein kinase	bi	13	2613	77.78	hypothetical protein GBAA_2581
	4	856	250	hypothetical protein	bi	14	4997	99.6	hypothetical protein	bi	18	4480	100	hypothetical protein	-			0		bi	13	2612	77.11	hypothetical protein
	4	857	294	hypothetical protein	bi	14	4996	99.31	hypothetical protein	bi	18	4481	100	hypothetical protein	uni	1	740	35.41	LysR-family transcriptional regulator Bsu YwqM	uni	11	1070	34.45	LysR-family transcriptional regulator Bsu YwqM
	4	858	136	YusQ-like protein	bi	14	4995	100	YusQ-like protein	bi	18	4482	100	YusQ-like protein	-			0		-			0
	4	859	265	hypothetical protein	bi	14	4994	100	hypothetical protein	bi	18	4483	100	hypothetical protein	-			0		bi	13	2611	85.98	hypothetical protein
	4	860	148	Uncharacterized protein YdfG	bi	14	4993	100	Uncharacterized protein YdfG	bi	18	4484	100	Uncharacterized protein YdfG	-			0		bi	13	2610	95.92	Uncharacterized protein YdfG
	4	861	277	Lipase	bi	14	4991	100	Lipase	bi	18	4485	100	Lipase	uni	1	1678	32.14	Hydrolase, alpha/beta fold family	bi	13	2609	68.42	hypothetical protein
	4	862	272	SAM-dependent methyltransferase	bi	14	4990	100	SAM-dependent methyltransferase	bi	18	4486	100	SAM-dependent methyltransferase	uni	1	375	25.2	SAM-dependent methyltransferase	bi	13	2608	90.36	SAM-dependent methyltransferase
	4	863	113	Transcriptional regulator, HxlR family	bi	14	4989	100	Transcriptional regulator, HxlR family	bi	18	4487	100	Transcriptional regulator, HxlR family	uni	1	664	57.89	Transcriptional regulator, HxlR family	bi	13	2607	91.82	Transcriptional regulator, HxlR family
	4	864	239	Short-chain dehydrogenase	bi	14	4988	100	Short-chain dehydrogenase	bi	18	4488	100	Short-chain dehydrogenase	uni	1	725	28.57	Oxidoreductase, short-chain dehydrogenase/reductase family	bi	13	2606	86.55	Short-chain dehydrogenase
	4	865	271	Transcriptional regulator, MerR family	bi	14	4987	100	Transcriptional regulator, MerR family	bi	18	4489	100	Transcriptional regulator, MerR family	uni	1	2142	41.33	Transcriptional regulator, MerR family	bi	13	2603	86.19	Transcriptional regulator, MerR family
	4	866	1057	Excinuclease ABC subunit A domain protein	bi	14	4986	99.72	Excinuclease ABC subunit A domain protein	bi	18	4490	99.91	Excinuclease ABC subunit A domain protein	uni	1	2472	29.27	Excinuclease ABC subunit A	bi	13	2598	91.66	Excinuclease ABC subunit A domain protein
	4	867	160	hypothetical protein	bi	14	4985	100	hypothetical protein	bi	18	4491	100	hypothetical protein	-			0		bi	13	2597	79.87	hypothetical protein
	4	868	186	Protein distantly related to SAM-dependent methyltransferases	bi	14	4984	96.79	Protein distantly related to SAM-dependent methyltransferases	bi	18	4492	98.93	Protein distantly related to SAM-dependent methyltransferases	uni	1	3341	68.72	Protein distantly related to SAM-dependent methyltransferases	bi	13	2595	94.59	Protein distantly related to SAM-dependent methyltransferases
	4	869	745	Collagen adhesion protein	bi	14	4983	89.74	Collagen adhesion protein	bi	18	4493	89.58	Collagen adhesion protein	uni	1	3616	51.01	Collagen adhesin	bi	13	2594	79.36	Collagen adhesion protein
	4	870	286	Sortase A, LPXTG specific	bi	14	4982	100	Sortase A, LPXTG specific	bi	18	4494	100	Sortase A, LPXTG specific	uni	1	2163	32.23	LPXTG-site transpeptidase family protein	bi	13	2593	87.72	Sortase A, LPXTG specific
	4	871	554	Collagen adhesion protein	bi	14	4981	100	Collagen adhesion protein	bi	18	4495	99.82	Collagen adhesion protein	uni	1	784	32.96	Collagen adhesin	bi	13	2592	90.22	Collagen adhesion protein
	4	872	409	Transcriptional regulator, AraC family	bi	14	4980	100	Transcriptional regulator, AraC family	bi	18	4496	99.26	Transcriptional regulator, AraC family	uni	1	5115	39.75	Transcriptional regulator, AraC family	bi	13	2591	85.78	Transcriptional regulator, AraC family
	4	873	891	Bacillolysin (EC 3.4.24.28)	bi	14	4979	98.46	Bacillolysin (EC 3.4.24.28)	bi	18	4497	96.63	Bacillolysin (EC 3.4.24.28)	uni	1	30	84.53	Bacillolysin (EC 3.4.24.28)	uni	18	2872	85.41	Bacillolysin (EC 3.4.24.28)
	4	874	125	hypothetical protein	-			0		bi	32	5136	99.19	hypothetical protein	-			0		bi	13	2589	85.54	hypothetical protein
	4	875	55	hypothetical protein	bi	24	5547	100	hypothetical protein	bi	32	5137	98.15	hypothetical protein	-			0		bi	48	5226	85.19	hypothetical protein
	4	876	283	Acetyltransferase, GNAT family	bi	24	5546	100	Acetyltransferase, GNAT family	bi	32	5138	99.29	Acetyltransferase, GNAT family	uni	1	3333	36.84	Acetyltransferase, GNAT family	bi	42	4790	84.75	Acetyltransferase, GNAT family
	4	877	246	5'-methylthioadenosine/S-adenosylhomocysteine nucleosidase related protein BA2564	bi	24	5545	99.59	5'-methylthioadenosine/S-adenosylhomocysteine nucleosidase related protein BA2564	bi	32	5139	99.59	5'-methylthioadenosine/S-adenosylhomocysteine nucleosidase related protein BA2564	uni	1	1703	26.07	5'-methylthioadenosine nucleosidase (EC 3.2.2.16) @ S-adenosylhomocysteine nucleosidase (EC 3.2.2.9)	bi	42	4788	95.08	5'-methylthioadenosine/S-adenosylhomocysteine nucleosidase related protein BA2564
	4	878	225	hypothetical protein	bi	24	5544	100	hypothetical protein	bi	32	5140	100	hypothetical protein	-			0		bi	42	4787	82.96	hypothetical protein
	4	879	203	Hydrolase, HAD superfamily	bi	24	5543	100	Hydrolase, HAD superfamily	bi	32	5141	97.52	Hydrolase, HAD superfamily	uni	1	1661	33.62	Hydrolase (HAD superfamily), YqeK	bi	42	4786	81.21	Hydrolase, HAD superfamily
	4	880	232	Two-component transcriptional response regulator, OmpR family	bi	24	5542	100	Two-component transcriptional response regulator, OmpR family	bi	32	5142	100	Two-component transcriptional response regulator, OmpR family	uni	1	3058	52.17	Two-component transcriptional response regulator, OmpR family	bi	42	4785	92.64	Two-component transcriptional response regulator, OmpR family
	4	881	386	Two-component system sensor histidine kinase	bi	24	5541	99.74	Two-component system sensor histidine kinase	bi	32	5143	99.74	Two-component system sensor histidine kinase	uni	1	4539	40.36	Two-component system sensor histidine kinase	bi	42	4784	96.09	Two-component system sensor histidine kinase
	4	882	339	D-alanyl-D-alanine carboxypeptidase (EC 3.4.16.4)	bi	24	5540	99.7	D-alanyl-D-alanine carboxypeptidase (EC 3.4.16.4)	bi	32	5144	100	D-alanyl-D-alanine carboxypeptidase (EC 3.4.16.4)	uni	1	4645	41.9	D-alanyl-D-alanine carboxypeptidase (EC 3.4.16.4)	bi	42	4783	85.5	D-alanyl-D-alanine carboxypeptidase (EC 3.4.16.4)
	4	883	153	hypothetical protein	bi	24	5539	97.37	hypothetical protein	bi	32	5145	100	hypothetical protein	uni	1	116	55.36	hypothetical protein	bi	42	4782	84.21	hypothetical protein
	4	884	247	abhydrolase, alpha/beta hydrolase fold	bi	24	5538	98.37	abhydrolase, alpha/beta hydrolase fold	bi	32	5146	100	abhydrolase, alpha/beta hydrolase fold	uni	1	1678	28.46	Hydrolase, alpha/beta fold family	bi	42	4781	85.37	abhydrolase, alpha/beta hydrolase fold
	4	885	187	Possible uridine kinase (EC 2.7.1.48)	bi	24	5537	99.46	Possible uridine kinase (EC 2.7.1.48)	bi	32	5147	100	Possible uridine kinase (EC 2.7.1.48)	-			0		bi	42	4780	83.87	Possible uridine kinase (EC 2.7.1.48)
	4	886	172	Acetyltransferase, GNAT family	bi	24	5536	99.42	Acetyltransferase, GNAT family	bi	32	5148	100	Acetyltransferase, GNAT family	uni	1	4850	34.51	Ribosomal-protein-S5p-alanine acetyltransferase (EC 2.3.1.128)	bi	42	4779	86.55	Acetyltransferase, GNAT family
	4	887	119	Exosporium protein K	bi	24	5535	100	Exosporium protein K	bi	32	5149	100	Exosporium protein K	-			0		bi	42	4778	84.62	Exosporium protein K
	4	888	47	FIG01232178: hypothetical protein	bi	24	5534	97.83	FIG01232178: hypothetical protein	bi	32	5150	97.83	FIG01232178: hypothetical protein	-			0		-			0
	4	889	82	hypothetical protein	bi	24	5533	100	hypothetical protein	bi	32	5151	100	hypothetical protein	-			0		-			0
	4	890	154	hypothetical protein	bi	24	5532	100	hypothetical protein	bi	32	5152	100	hypothetical protein	-			0		-			0
	4	891	127	FIG01236928: hypothetical protein	bi	24	5531	100	FIG01236928: hypothetical protein	bi	32	5153	100	FIG01236928: hypothetical protein	-			0		bi	42	4776	94.44	FIG01236928: hypothetical protein
	4	892	57	FIG01239937: hypothetical protein	bi	24	5530	100	FIG01239937: hypothetical protein	bi	32	5154	100	FIG01239937: hypothetical protein	-			0		bi	42	4775	87.5	FIG01239937: hypothetical protein
	4	893	123	Cell division protein DivIC (FtsB), stabilizes FtsL against RasP cleavage	bi	24	5529	100	Cell division protein DivIC (FtsB), stabilizes FtsL against RasP cleavage	bi	32	5155	100	Cell division protein DivIC (FtsB), stabilizes FtsL against RasP cleavage	uni	1	145	48.11	Cell division protein DivIC (FtsB), stabilizes FtsL against RasP cleavage	bi	42	4774	90.16	Cell division protein DivIC (FtsB), stabilizes FtsL against RasP cleavage
	4	894	62	hypothetical protein	bi	24	5528	82.19	hypothetical protein	bi	32	5156	100	Hydroxymethylglutaryl-CoA reductase (EC 1.1.1.34)	bi	1	997	66.04	RNA polymerase ECF-type sigma factor	-			0
	4	895	82	FIG01240064: hypothetical protein	-			0		-			0		-			0		-			0
	4	896	56	FIG01238006: hypothetical protein	bi	24	5526	100	FIG01238006: hypothetical protein	bi	32	5158	98.18	FIG01238006: hypothetical protein	-			0		bi	35	4670	85.19	FIG01238006: hypothetical protein
7	4	897	647	Acetoacetyl-CoA synthetase [leucine] (EC 6.2.1.16)	bi	24	5525	100	Acetoacetyl-CoA synthetase [leucine] (EC 6.2.1.16)	bi	32	5159	100	Acetoacetyl-CoA synthetase [leucine] (EC 6.2.1.16)	uni	1	2005	31.04	Acetyl-CoA synthetase (EC 6.2.1.1)	bi	35	4669	95.82	Acetoacetyl-CoA synthetase [leucine] (EC 6.2.1.16)
	4	898	514	Methylcrotonyl-CoA carboxylase carboxyl transferase subunit (EC 6.4.1.4)	bi	24	5524	100	Methylcrotonyl-CoA carboxylase carboxyl transferase subunit (EC 6.4.1.4)	bi	32	5160	100	Methylcrotonyl-CoA carboxylase carboxyl transferase subunit (EC 6.4.1.4)	-			0		bi	35	4668	96.88	Methylcrotonyl-CoA carboxylase carboxyl transferase subunit (EC 6.4.1.4)
	4	899	263	Methylglutaconyl-CoA hydratase (EC 4.2.1.18)	bi	24	5523	99.62	Methylglutaconyl-CoA hydratase (EC 4.2.1.18)	bi	32	5161	99.62	Methylglutaconyl-CoA hydratase (EC 4.2.1.18)	uni	1	1857	38.14	Enoyl-CoA hydratase (EC 4.2.1.17)	bi	35	4667	95.04	Methylglutaconyl-CoA hydratase (EC 4.2.1.18)
	4	900	304	Hydroxymethylglutaryl-CoA lyase (EC 4.1.3.4)	bi	24	5522	100	Hydroxymethylglutaryl-CoA lyase (EC 4.1.3.4)	bi	32	5162	100	Hydroxymethylglutaryl-CoA lyase (EC 4.1.3.4)	uni	1	4134	22.87	2-isopropylmalate synthase (EC 2.3.3.13)	bi	35	4666	97.03	Hydroxymethylglutaryl-CoA lyase (EC 4.1.3.4)
	4	901	72	Biotin carboxyl carrier protein of methylcrotonyl-CoA carboxylase	bi	24	5521	100	Biotin carboxyl carrier protein of methylcrotonyl-CoA carboxylase	bi	32	5163	100	Biotin carboxyl carrier protein of methylcrotonyl-CoA carboxylase	-			0		bi	35	4665	100	Biotin carboxyl carrier protein of methylcrotonyl-CoA carboxylase
	4	902	446	Biotin carboxylase of methylcrotonyl-CoA carboxylase (EC 6.3.4.14)	bi	24	5520	99.55	Biotin carboxylase of methylcrotonyl-CoA carboxylase (EC 6.3.4.14)	bi	32	5164	99.78	Biotin carboxylase of methylcrotonyl-CoA carboxylase (EC 6.3.4.14)	uni	1	1511	54.07	Biotin carboxylase of acetyl-CoA carboxylase (EC 6.3.4.14)	bi	35	4664	97.3	Biotin carboxylase of methylcrotonyl-CoA carboxylase (EC 6.3.4.14)
	4	903	382	Isovaleryl-CoA dehydrogenase (EC 1.3.8.4)	bi	24	5519	100	Isovaleryl-CoA dehydrogenase (EC 1.3.8.4)	bi	32	5165	100	Isovaleryl-CoA dehydrogenase (EC 1.3.8.4)	uni	1	2655	52.91	Acyl-CoA dehydrogenase, short-chain specific (EC 1.3.8.1)	bi	35	4663	98.69	Isovaleryl-CoA dehydrogenase (EC 1.3.8.4)
	4	904	323	COG1683: Uncharacterized conserved protein / FIG143828: Hypothetical protein YbgA	bi	24	5518	99.07	COG1683: Uncharacterized conserved protein / FIG143828: Hypothetical protein YbgA	bi	32	5166	99.69	COG1683: Uncharacterized conserved protein / FIG143828: Hypothetical protein YbgA	uni	1	2265	37.29	Uncharacterized protein YbbK	bi	35	4662	92.24	COG1683: Uncharacterized conserved protein / FIG143828: Hypothetical protein YbgA
	4	905	218	Transcriptional regulator, AcrR family	bi	24	5517	99.54	Transcriptional regulator, AcrR family	bi	32	5167	99.08	Transcriptional regulator, AcrR family	uni	1	1858	41.07	Fatty acid metabolism regulator protein FadR, TetR family	bi	35	4661	94.47	Transcriptional regulator, AcrR family
	4	906	340	Efflux ABC transporter, permease protein	bi	24	5516	100	Efflux ABC transporter, permease protein	bi	32	5168	100	Efflux ABC transporter, permease protein	uni	1	4471	25.99	Export ABC transporter permease protein BA1795	bi	35	4660	94.4	Efflux ABC transporter, permease protein
	4	907	242	Efflux ABC transporter, ATP-binding protein	bi	24	5515	100	Efflux ABC transporter, ATP-binding protein	bi	32	5169	100	Efflux ABC transporter, ATP-binding protein	uni	1	2595	40.95	Efflux ABC transporter, ATP-binding protein	bi	35	4659	91.14	Efflux ABC transporter, ATP-binding protein
	4	908	84	Hypothetical protein, GBAA2540 homolog	bi	24	5514	100	Hypothetical protein, GBAA2540 homolog	bi	32	5170	100	Hypothetical protein, GBAA2540 homolog	-			0		bi	35	4658	95.18	Hypothetical protein, GBAA2540 homolog
	4	909	259	Phosphoesterase	bi	24	5513	99.15	Phosphoesterase	bi	32	5171	100	Phosphoesterase	uni	1	1014	32.35	Ser/Thr protein phosphatase family protein	uni	22	3252	32.43	Uncharacterized metallophosphoesterase YpbG
	4	910	190	hypothetical protein	bi	36	5727	100	hypothetical protein	bi	57	5642	100	hypothetical protein	-			0		bi	56	5490	95.24	hypothetical protein
	4	911	472	Phosphatidylinositol-specific phospholipase C (EC 4.6.1.13)	bi	36	5726	99.79	Phosphatidylinositol-specific phospholipase C (EC 4.6.1.13)	bi	57	5641	99.79	Phosphatidylinositol-specific phospholipase C (EC 4.6.1.13)	uni	1	1055	30.71	Phosphatidylinositol-specific phospholipase C (EC 4.6.1.13)	bi	69	5753	90.45	hypothetical protein
	4	912	459	Chitin binding protein	bi	36	5725	99.56	Chitin binding protein	bi	57	5640	100	Chitin binding protein	uni	1	86	71.43	Chitin binding protein	bi	69	5754	92.58	Chitin binding protein
	4	913	43	hypothetical protein	-			0		-			0		-			0		-			0
	4	914	348	Fic family protein	bi	25	5565	100	Fic family protein	bi	57	5639	100	Fic family protein	-			0		bi	72	5758	95.68	Fic family protein
	4	915	503	Nutrient germinant receptor inner membrane subunit A (GerKA/GerAA/GerBA)	bi	25	5564	99.6	Nutrient germinant receptor inner membrane subunit A (GerKA/GerAA/GerBA)	bi	57	5638	100	Nutrient germinant receptor inner membrane subunit A (GerKA/GerAA/GerBA)	uni	1	482	49.54	Nutrient germinant receptor inner membrane subunit A (GerKA/GerAA/GerBA)	bi	61	5530	96.22	Nutrient germinant receptor inner membrane subunit A (GerKA/GerAA/GerBA)
	4	916	368	hypothetical protein	bi	25	5563	100	hypothetical protein	bi	57	5637	100	hypothetical protein	uni	1	481	38.32	Spore germination protein GerSB	bi	61	5531	93.19	hypothetical protein
	4	917	376	FIG01231943: hypothetical protein	bi	25	5562	100	FIG01231943: hypothetical protein	bi	57	5636	100	FIG01231943: hypothetical protein	uni	1	836	37.8	Nutrient germinant receptor hydrophilic subunit C (GerKC/GerAC/GerBC)	bi	61	5532	91.73	FIG01231943: hypothetical protein
	4	918	40	hypothetical protein	bi	25	5561	100	hypothetical protein	bi	37	5287	100	hypothetical protein	-			0		-			0
	4	919	870	hypothetical protein	bi	25	5560	100	hypothetical protein	bi	37	5286	100	hypothetical protein	uni	1	651	25.38	enhancin family protein	bi	71	5757	89.41	hypothetical protein
	4	920	378	hypothetical protein	bi	25	5559	100	hypothetical protein	bi	37	5285	100	hypothetical protein	uni	1	5118	70.45	hypothetical protein	bi	63	5545	95.49	hypothetical protein
	4	921	409	Hemolysin BL lytic component L1	bi	25	5558	100	Hemolysin BL lytic component L1	bi	37	5284	100	Hemolysin BL lytic component L1	uni	1	5117	86.14	hypothetical protein	bi	63	5544	98.04	Hemolysin BL lytic component L1
	4	922	440	Hemolysin BL lytic component L2	bi	25	5557	99.54	hypothetical protein	bi	37	5283	99.77	hypothetical protein	uni	1	5116	79.27	hypothetical protein	bi	63	5543	97.04	Hemolysin BL lytic component L2
	4	923	313	Class A beta-lactamase (EC 3.5.2.6)	bi	25	5556	100	Class A beta-lactamase (EC 3.5.2.6)	bi	37	5282	100	Class A beta-lactamase (EC 3.5.2.6)	uni	1	17	52.08	Class A beta-lactamase (EC 3.5.2.6)	bi	9	913	91.35	Class A beta-lactamase (EC 3.5.2.6)
	4	924	712	Penicillin-binding protein BA2506	bi	25	5555	99.86	Penicillin-binding protein BA2506	bi	37	5281	99.86	Penicillin-binding protein BA2506	uni	1	379	68.36	Penicillin-binding protein BA3087	bi	9	912	94.72	Penicillin-binding protein BA2506
	4	925	587	MrdA-like protein	bi	25	5554	100	MrdA-like protein	bi	37	5280	100	MrdA-like protein	uni	1	1603	28.84	Penicillin-binding protein BA4497	bi	9	911	92.51	MrdA-like protein
	4	926	276	ECF-type sigma factor negative effector	bi	25	5553	100	ECF-type sigma factor negative effector	bi	37	5279	99.64	ECF-type sigma factor negative effector	-			0		bi	9	910	88.36	ECF-type sigma factor negative effector
	4	927	178	RNA polymerase ECF-type sigma factor	bi	25	5552	100	RNA polymerase ECF-type sigma factor	bi	37	5278	100	RNA polymerase ECF-type sigma factor	bi	1	3775	33.13	RNA polymerase ECF-type sigma factor	bi	9	909	93.22	RNA polymerase ECF-type sigma factor
	4	928	656	Penicillin-binding protein 3	bi	25	5551	99.85	Penicillin-binding protein 3	bi	37	5277	100	Penicillin-binding protein 3	uni	1	4961	73.98	Penicillin-binding protein 3	bi	9	908	94.81	Penicillin-binding protein 3
	4	929	53	hypothetical protein	bi	25	5550	100	hypothetical protein	bi	37	5276	100	hypothetical protein	-			0		-			0
	4	930	198	lipase/acylhydrolase, putative	bi	25	5549	100	lipase/acylhydrolase, putative	bi	37	5275	100	lipase/acylhydrolase, putative	-			0		bi	9	907	92.39	lipase/acylhydrolase, putative
	4	931	370	O-acetyl transferase (EC 2.3.1.-)	bi	45	5754	100	O-acetyl transferase (EC 2.3.1.-)	bi	37	5274	100	O-acetyl transferase (EC 2.3.1.-)	-			0		bi	9	906	94.04	hypothetical protein
	4	932	108	Mobile element protein	uni	26	5585	100	Mobile element protein	uni	37	5273	100	Mobile element protein	uni	1	480	99.07	Mobile element protein	-			0
	4	933	280	Putative transposase InsK for insertion sequence element IS150	bi	29	5640	100	Putative transposase InsK for insertion sequence element IS150	bi	85	5810	98.87	Putative transposase InsK for insertion sequence element IS150	bi	1	479	100	Putative transposase InsK for insertion sequence element IS150	uni	66	5555	45.91	Mobile element protein
	4	934	454	D-alanyl-D-alanine carboxypeptidase (EC 3.4.16.4)	bi	29	5641	99.77	D-alanyl-D-alanine carboxypeptidase (EC 3.4.16.4)	bi	65	5733	100	D-alanyl-D-alanine carboxypeptidase (EC 3.4.16.4)	uni	1	2808	80.05	D-alanyl-D-alanine carboxypeptidase (EC 3.4.16.4)	bi	9	905	92.63	D-alanyl-D-alanine carboxypeptidase (EC 3.4.16.4)
	4	935	220	Xenobiotic acyltransferase XAT family	bi	29	5642	99.54	Xenobiotic acyltransferase XAT family	bi	65	5732	100	Xenobiotic acyltransferase XAT family	uni	1	2466	52.83	Putative acetyltransferase YvoF	bi	9	904	89.95	Xenobiotic acyltransferase XAT family
	4	936	253	Transmembrane protein YfcA	bi	29	5643	100	Transmembrane protein YfcA	bi	65	5731	100	Transmembrane protein YfcA	uni	1	4186	36.14	UPF0721 transmembrane protein YunE	uni	22	3287	35.29	UPF0721 transmembrane protein YunE
	4	937	417	hypothetical protein	bi	29	5644	100	hypothetical protein	bi	65	5730	100	hypothetical protein	-			0		-			0
	4	938	93	Transcriptional regulator, AbrB family	bi	29	5645	100	Transcriptional regulator, AbrB family	bi	65	5729	100	Transcriptional regulator, AbrB family	uni	1	2833	56.67	Transition state regulatory protein AbrB	uni	58	5504	58.7	transition state regulatory protein
	4	939	293	Transcriptional regulator, Xre family	bi	29	5646	99.66	Transcriptional regulator, Xre family	bi	65	5728	100	Transcriptional regulator, Xre family	uni	1	3709	75.52	Transcriptional regulator, Xre family	uni	22	3570	75.34	Transcriptional regulator, Xre family
	4	940	84	Transcriptional regulator, LuxR family	bi	29	5647	100	Transcriptional regulator, LuxR family	bi	27	4963	100	Transcriptional regulator, LuxR family	uni	1	4467	35.38	Two-component transcriptional response regulator, LuxR family	-			0
	4	941	394	Similar to Agmatine deiminase	bi	29	5648	100	Similar to Agmatine deiminase	bi	27	4964	100	Similar to Agmatine deiminase	uni	1	756	75.06	Similar to Agmatine deiminase	-			0
	4	942	201	hypothetical protein	bi	29	5649	100	hypothetical protein	bi	27	4965	100	hypothetical protein	-			0		-			0
	4	943	270	hypothetical protein	bi	29	5650	99.26	hypothetical protein	bi	27	4966	99.63	hypothetical protein	-			0		-			0
	4	944	490	Cytosol nonspecific dipeptidase (EC 3.4.13.18)	bi	29	5651	100	Cytosol nonspecific dipeptidase (EC 3.4.13.18)	bi	27	4967	100	Cytosol nonspecific dipeptidase (EC 3.4.13.18)	uni	1	1474	27.81	Uncharacterized peptidase YqjE	bi	9	901	93.46	Cytosol nonspecific dipeptidase (EC 3.4.13.18)
	4	945	130	hypothetical protein	bi	29	5652	100	hypothetical protein	bi	27	4968	100	hypothetical protein	uni	1	2266	35.82	hypothetical protein	uni	2	213	38.64	hypothetical protein
	4	946	59	hypothetical protein	bi	29	5653	100	hypothetical protein	bi	27	4969	100	hypothetical protein	-			0		bi	9	900	87.93	hypothetical protein
	4	947	45	hypothetical protein	bi	8	4530	100	hypothetical protein	bi	27	4970	100	hypothetical protein	-			0		bi	9	899	92.68	hypothetical protein
	4	948	247	SpoIISA like protein	bi	8	4529	100	SpoIISA like protein	bi	27	4971	100	SpoIISA like protein	-			0		bi	9	898	92.68	SpoIISA like protein
	4	949	246	Phosphoglycerate mutase (EC 5.4.2.11)	bi	8	4528	100	Phosphoglycerate mutase (EC 5.4.2.11)	bi	27	4972	100	Phosphoglycerate mutase (EC 5.4.2.11)	uni	1	744	31.58	Phosphoglycerate mutase family 1	bi	9	897	93.06	Phosphoglycerate mutase (EC 5.4.2.11)
	4	950	161	Transcriptional regulator, MarR family	bi	8	4527	100	Transcriptional regulator, MarR family	bi	27	4973	100	Transcriptional regulator, MarR family	uni	1	4121	25.4	Transcriptional regulator, MarR family	bi	9	896	93.75	Transcriptional regulator, MarR family
	4	951	559	Pyruvate decarboxylase (EC 4.1.1.1); Alpha-keto-acid decarboxylase (EC 4.1.1.-)	bi	8	4526	100	Pyruvate decarboxylase (EC 4.1.1.1); Alpha-keto-acid decarboxylase (EC 4.1.1.-)	bi	27	4974	100	Pyruvate decarboxylase (EC 4.1.1.1); Alpha-keto-acid decarboxylase (EC 4.1.1.-)	uni	1	4518	25.75	Acetolactate synthase large subunit (EC 2.2.1.6)	bi	9	895	87.28	Pyruvate decarboxylase (EC 4.1.1.1); Indole-3-pyruvate decarboxylase (EC 4.1.1.74)
	4	952	261	Uncharacterized methyltransferase YbaJ	bi	8	4525	100	Uncharacterized methyltransferase YbaJ	bi	27	4975	100	Uncharacterized methyltransferase YbaJ	uni	1	93	27.87	methylase	uni	25	3932	28.46	methylase
	4	953	136	PhnB protein; putative DNA binding 3-demethylubiquinone-9 3-methyltransferase domain protein	bi	8	4524	100	PhnB protein; putative DNA binding 3-demethylubiquinone-9 3-methyltransferase domain protein	bi	27	4976	100	PhnB protein; putative DNA binding 3-demethylubiquinone-9 3-methyltransferase domain protein	uni	1	1985	26.32	PhnB protein; putative DNA binding 3-demethylubiquinone-9 3-methyltransferase domain protein	bi	9	894	93.33	PhnB protein; putative DNA binding 3-demethylubiquinone-9 3-methyltransferase domain protein
	4	954	237	SAM-dependent methyltransferase	bi	8	4523	100	SAM-dependent methyltransferase	bi	27	4977	100	SAM-dependent methyltransferase	uni	1	2370	32.26	hypothetical protein	bi	9	893	87.71	SAM-dependent methyltransferase
	4	955	451	ATP-dependent RNA helicase BA2475	bi	8	4522	100	ATP-dependent RNA helicase BA2475	bi	27	4978	100	ATP-dependent RNA helicase BA2475	uni	1	3030	50	DEAD-box ATP-dependent RNA helicase DeaD (= CshA) (EC 3.6.4.13)	bi	9	878	95.11	ATP-dependent RNA helicase BA2475
	4	956	90	Bacillus cereus group-specific protein, uncharacterized	bi	8	4521	100	Bacillus cereus group-specific protein, uncharacterized	bi	27	4979	100	Bacillus cereus group-specific protein, uncharacterized	bi	3	5245	30.86	hypothetical protein	bi	9	877	87.64	Bacillus cereus group-specific protein, uncharacterized
	4	957	253	hypothetical protein	bi	8	4520	100	hypothetical protein	bi	27	4980	100	hypothetical protein	-			0		bi	9	876	84.73	hypothetical protein
	4	958	229	MBL-fold metallo-hydrolase superfamily	bi	8	4519	100	MBL-fold metallo-hydrolase superfamily	bi	27	4981	100	MBL-fold metallo-hydrolase superfamily	uni	1	5130	30.19	MBL-fold metallo-hydrolase superfamily	bi	9	875	86.4	MBL-fold metallo-hydrolase superfamily
	4	959	47	FIG01234283: hypothetical protein	bi	8	4518	100	FIG01234283: hypothetical protein	bi	27	4982	100	FIG01234283: hypothetical protein	-			0		-			0
	4	960	60	FIG01233229: hypothetical protein	bi	8	4516	100	FIG01233229: hypothetical protein	bi	27	4983	100	FIG01233229: hypothetical protein	-			0		-			0
	4	961	110	COGs COG3339	bi	8	4515	100	COGs COG3339	bi	27	4984	100	COGs COG3339	uni	1	2540	32.04	FIG014696: hypothetical protein	bi	9	874	89.91	COGs COG3339
	4	962	71	hypothetical protein	bi	8	4514	100	hypothetical protein	bi	27	4985	100	hypothetical protein	-			0		-			0
	4	963	46	hypothetical protein	bi	8	4513	100	hypothetical protein	bi	27	4986	100	hypothetical protein	bi	1	4887	90.91	hypothetical protein	bi	48	5232	88.89	hypothetical protein
	4	964	532	Acetyltransferase, GNAT family	bi	8	4512	100	Acetyltransferase, GNAT family	bi	27	4987	100	Acetyltransferase, GNAT family	uni	1	4051	22	2-aminoethylphosphonate:pyruvate aminotransferase (EC 2.6.1.37)	bi	9	869	85.63	Acetyltransferase, GNAT family
	4	965	183	Putative membrane-spanning protein	bi	8	4511	100	Putative membrane-spanning protein	bi	27	4988	100	Putative membrane-spanning protein	uni	1	864	30.83	Acyl-phosphate:glycerol-3-phosphate O-acyltransferase PlsY (EC 2.3.1.n3)	bi	9	868	87.36	Putative membrane-spanning protein
	4	966	300	Kinase similar to eukaryotic-like N-acetylglucosamine kinase	bi	8	4510	100	Kinase similar to eukaryotic-like N-acetylglucosamine kinase	bi	27	4989	99.67	Kinase similar to eukaryotic-like N-acetylglucosamine kinase	-			0		bi	9	867	79.12	Kinase similar to eukaryotic-like N-acetylglucosamine kinase
	4	967	385	Anhydro-N-acetylmuramic acid kinase (EC 2.7.1.170)	bi	8	4509	100	Anhydro-N-acetylmuramic acid kinase (EC 2.7.1.170)	bi	27	4990	100	Anhydro-N-acetylmuramic acid kinase (EC 2.7.1.170)	-			0		bi	9	866	84.38	Anhydro-N-acetylmuramic acid kinase (EC 2.7.1.170)
	4	968	89	hypothetical protein	bi	8	4508	100	hypothetical protein	bi	27	4991	100	hypothetical protein	-			0		bi	9	865	78.41	hypothetical protein
	4	969	428	PTS system, IIC component	bi	8	4507	100	PTS system, IIC component	bi	27	4992	100	PTS system, IIC component	uni	1	3541	44.24	PTS system, cellobiose-specific IIC component	bi	9	864	97.89	PTS system, IIC component
	4	970	102	PTS system, IIB component	bi	8	4506	100	PTS system, IIB component	bi	27	4993	100	PTS system, IIB component	uni	1	3540	34	PTS system, cellobiose-specific IIB component (EC 2.7.1.205)	bi	9	863	95.05	PTS system, IIB component
	4	971	520	UPF0748 protein YngK	bi	8	4505	100	UPF0748 protein YngK	bi	27	4994	100	UPF0748 protein YngK	-			0		bi	9	862	91.88	UPF0748 protein YngK
	4	972	278	hypothetical protein	bi	8	4504	100	hypothetical protein	bi	27	4995	99.64	hypothetical protein	-			0		bi	9	861	96.38	hypothetical protein
	4	973	371	Tellurite resistance protein	bi	8	4503	100	Tellurite resistance protein	bi	27	4996	100	Tellurite resistance protein	-			0		bi	9	860	98.65	Tellurite resistance protein
	4	974	203	Possible caffeoyl-CoA O-methyltransferase (EC 2.1.1.104)	bi	8	4502	100	Possible caffeoyl-CoA O-methyltransferase (EC 2.1.1.104)	bi	27	4997	100	Possible caffeoyl-CoA O-methyltransferase (EC 2.1.1.104)	uni	1	4654	32.26	O-methyltransferase Rv0190	bi	9	859	90.62	Possible caffeoyl-CoA O-methyltransferase (EC 2.1.1.104)
	4	975	53	hypothetical protein	bi	8	4501	100	hypothetical protein	bi	27	4998	100	hypothetical protein	-			0		bi	9	858	96.15	hypothetical protein
	4	976	290	RNA polymerase ECF-type sigma factor	bi	8	4500	100	RNA polymerase ECF-type sigma factor	bi	27	4999	100	RNA polymerase ECF-type sigma factor	uni	1	3398	33.12	RNA polymerase ECF-type sigma factor	bi	9	857	88.58	RNA polymerase ECF-type sigma factor
	4	977	437	Dehydrogenase	bi	8	4499	100	Dehydrogenase	bi	27	5000	100	Dehydrogenase	-			0		bi	9	856	88.76	Dehydrogenase
	4	978	102	hypothetical protein	bi	8	4498	100	hypothetical protein	bi	27	5001	100	hypothetical protein	-			0		-			0
	4	979	211	hypothetical protein	bi	8	4497	100	hypothetical protein	bi	27	5002	100	hypothetical protein	uni	1	4425	37.06	hypothetical protein	bi	9	854	90.48	hypothetical protein
	4	980	417	Exosporium protein J	bi	8	4496	99.28	Exosporium protein J	bi	55	5621	87.39	Exosporium protein J	uni	1	998	66.36	Phage tail fiber protein	bi	9	852	93.39	Exosporium protein J
	4	981	97	hypothetical protein	bi	8	4495	100	hypothetical protein	bi	55	5620	100	hypothetical protein	uni	1	4879	43.75	hypothetical protein	bi	9	851	96.88	hypothetical protein
	4	982	421	hypothetical protein formerly called flagellar hook-length control protein FliK	bi	8	4494	100	hypothetical protein formerly called flagellar hook-length control protein FliK	bi	55	5619	100	hypothetical protein formerly called flagellar hook-length control protein FliK	uni	1	998	62.67	Phage tail fiber protein	bi	9	850	74.64	Collagen triple helix repeat protein
	4	983	208	BclA protein	bi	8	4493	100	BclA protein	bi	55	5618	100	BclA protein	uni	1	1860	52.97	hypothetical protein formerly called flagellar hook-length control protein FliK	bi	11	2397	86.96	Collagen triple helix repeat protein
	4	984	186	Transcriptional regulator, Xre-family with cupin domain	bi	8	4492	100	Transcriptional regulator, Xre-family with cupin domain	bi	55	5617	100	Transcriptional regulator, Xre-family with cupin domain	uni	1	1838	36.78	DNA-binding protein	bi	9	848	91.3	Transcriptional regulator, Xre-family with cupin domain
	4	985	195	Transporter, LysE family	bi	8	4491	100	Transporter, LysE family	bi	55	5616	100	Transporter, LysE family	-			0		bi	9	847	89.69	Transporter, LysE family
	4	986	87	hypothetical protein	bi	8	4490	100	hypothetical protein	bi	55	5615	100	hypothetical protein	-			0		bi	9	845	84.71	hypothetical protein
	4	987	599	Efflux ABC transporter, permease/ATP-binding protein YfiC	bi	8	4489	100	Efflux ABC transporter, permease/ATP-binding protein YfiC	bi	55	5614	99.83	Efflux ABC transporter, permease/ATP-binding protein YfiC	uni	1	3273	36.12	Efflux ABC transporter, permease/ATP-binding protein YgaD	bi	9	842	94.48	Efflux ABC transporter, permease/ATP-binding protein YfiC
	4	988	585	Efflux ABC transporter, permease/ATP-binding protein YfiB	bi	8	4488	99.83	Efflux ABC transporter, permease/ATP-binding protein YfiB	bi	55	5613	99.83	Efflux ABC transporter, permease/ATP-binding protein YfiB	uni	1	3601	34.45	Heterodimeric efflux ABC transporter, multidrug resistance => BmrC subunit of BmrCD	bi	9	841	93.49	Efflux ABC transporter, permease/ATP-binding protein YfiB
	4	989	149	hypothetical protein	bi	8	4487	100	hypothetical protein	bi	55	5612	100	hypothetical protein	-			0		-			0
	4	990	42	FIG01225916: hypothetical protein	uni	8	4487	100	hypothetical protein	uni	55	5612	100	hypothetical protein	-			0		-			0
	4	991	295	Acetyltransferase, GNAT family, potentially associated with YqeK	bi	8	4486	100	Acetyltransferase, GNAT family, potentially associated with YqeK	bi	55	5611	100	Acetyltransferase, GNAT family, potentially associated with YqeK	-			0		bi	9	840	75.85	Acetyltransferase, GNAT family, potentially associated with YqeK
	4	992	231	Uncharacterized protein YflK	bi	8	4485	100	Uncharacterized protein YflK	bi	47	5477	100	Uncharacterized protein YflK	uni	1	1767	46.41	hypothetical protein	bi	59	5519	85.53	Uncharacterized protein YflK
	4	993	441	Gamma-aminobutyrate:alpha-ketoglutarate aminotransferase (EC 2.6.1.19)	bi	8	4484	100	Gamma-aminobutyrate:alpha-ketoglutarate aminotransferase (EC 2.6.1.19)	bi	47	5478	100	Gamma-aminobutyrate:alpha-ketoglutarate aminotransferase (EC 2.6.1.19)	uni	1	3116	51.28	Gamma-aminobutyrate:alpha-ketoglutarate aminotransferase (EC 2.6.1.19)	uni	55	5451	51.28	Gamma-aminobutyrate:alpha-ketoglutarate aminotransferase (EC 2.6.1.19)
	4	994	306	LysR-family transcriptional regulator BAS2271	bi	8	4483	99.67	LysR-family transcriptional regulator BAS2271	bi	47	5479	99.67	LysR-family transcriptional regulator BAS2271	uni	1	421	37.24	LysR-family transcriptional regulator BAS2948	bi	59	5518	88.33	LysR-family transcriptional regulator BAS2271
	4	995	348	Aspartate-semialdehyde dehydrogenase (EC 1.2.1.11)	bi	8	4482	100	Aspartate-semialdehyde dehydrogenase (EC 1.2.1.11)	bi	47	5480	100	Aspartate-semialdehyde dehydrogenase (EC 1.2.1.11)	uni	1	1095	66.08	Aspartate-semialdehyde dehydrogenase (EC 1.2.1.11)	bi	59	5515	92.51	Aspartate-semialdehyde dehydrogenase (EC 1.2.1.11)
	4	996	289	LysR-family transcriptional regulator BAS2267	bi	8	4481	100	LysR-family transcriptional regulator BAS2267	bi	47	5481	100	LysR-family transcriptional regulator BAS2267	uni	1	740	31.49	LysR-family transcriptional regulator Bsu YwqM	bi	59	5514	87.8	LysR-family transcriptional regulator BAS2267
	4	997	202	hypothetical protein	bi	8	4480	100	hypothetical protein	bi	47	5482	100	hypothetical protein	uni	1	3576	26.86	hypothetical protein	bi	59	5513	88.56	hypothetical protein
	4	998	214	hypothetical protein	bi	8	4479	100	hypothetical protein	bi	47	5483	100	hypothetical protein	-			0		bi	24	3857	90.14	hypothetical protein
	4	999	299	CAAX amino terminal protease family protein	bi	8	4478	99.66	CAAX amino terminal protease family protein	bi	47	5484	100	CAAX amino terminal protease family protein	-			0		bi	24	3858	86.58	CAAX amino terminal protease family protein
	4	1000	68	Cold shock protein of CSP family	bi	8	4477	100	Cold shock protein of CSP family	bi	47	5485	100	Cold shock protein of CSP family	uni	1	798	82.54	Cold shock protein of CSP family	bi	24	3859	100	Cold shock protein of CSP family
	4	1001	62	Cold shock protein-related protein	bi	8	4476	100	Cold shock protein-related protein	bi	47	5486	100	Cold shock protein-related protein	-			0		bi	24	3860	98.36	Cold shock protein-related protein
	4	1002	184	GNAT family acetyltransferase BA2420	bi	8	4475	100	GNAT family acetyltransferase BA2420	bi	47	5487	100	GNAT family acetyltransferase BA2420	uni	1	311	44.59	GNAT family acetyltransferase BA3010	bi	24	3861	93.99	GNAT family acetyltransferase BA2420
	4	1003	183	hypothetical protein	bi	8	4474	100	hypothetical protein	bi	47	5488	100	hypothetical protein	-			0		bi	24	3862	76.22	hypothetical protein
	4	1004	467	Protoporphyrinogen IX oxidase, aerobic, HemY (EC 1.3.3.4)	bi	8	4473	100	Protoporphyrinogen IX oxidase, aerobic, HemY (EC 1.3.3.4)	bi	47	5489	100	Protoporphyrinogen IX oxidase, aerobic, HemY (EC 1.3.3.4)	uni	1	3807	37.61	Protoporphyrinogen IX oxidase, aerobic, HemY (EC 1.3.3.4)	bi	24	3863	91.2	Protoporphyrinogen IX oxidase, aerobic, HemY (EC 1.3.3.4)
	4	1005	50	stage 0 sporulation regulatory protein	bi	8	4472	100	stage 0 sporulation regulatory protein	bi	47	5490	100	stage 0 sporulation regulatory protein	uni	1	4356	48.98	Stage 0 sporulation regulatory protein	bi	24	3865	97.96	stage 0 sporulation regulatory protein
	4	1006	316	hypothetical protein	bi	8	4471	100	hypothetical protein	bi	47	5491	100	hypothetical protein	-			0		bi	24	3866	85.4	hypothetical protein
	4	1007	187	Transcriptional regulator, MerR family	bi	8	4470	100	Transcriptional regulator, MerR family	bi	47	5492	100	Transcriptional regulator, MerR family	uni	1	4459	35	Transcriptional regulator, MerR family	bi	24	3867	94.62	Transcriptional regulator, MerR family
	4	1008	296	Permease of the drug/metabolite transporter (DMT) superfamily	bi	8	4469	100	Permease of the drug/metabolite transporter (DMT) superfamily	bi	47	5493	99.32	Permease of the drug/metabolite transporter (DMT) superfamily	bi	1	5137	97.1	Permease of the drug/metabolite transporter (DMT) superfamily	bi	24	3868	90.17	Permease of the drug/metabolite transporter (DMT) superfamily
	4	1009	170	Acetyltransferase, GNAT family	bi	8	4468	100	Acetyltransferase, GNAT family	bi	47	5494	99.41	Acetyltransferase, GNAT family	bi	1	5136	98.82	Acetyltransferase, GNAT family	bi	24	3869	91.72	Acetyltransferase, GNAT family
	4	1010	315	Acetyltransferase, GNAT family	bi	8	4467	100	Acetyltransferase, GNAT family	bi	47	5495	100	Acetyltransferase, GNAT family	bi	1	5135	99.36	Acetyltransferase, GNAT family	bi	24	3870	80.13	Acetyltransferase, GNAT family
	4	1011	216	Chloramphenicol O-acetyltransferase (EC 2.3.1.28) => CatA15/A16 family	bi	8	4466	100	Chloramphenicol O-acetyltransferase (EC 2.3.1.28) => CatA15/A16 family	bi	69	5762	99.53	Chloramphenicol O-acetyltransferase (EC 2.3.1.28) => CatA15/A16 family	bi	1	5134	100	Chloramphenicol O-acetyltransferase (EC 2.3.1.28) => CatA15/A16 family	bi	24	3872	85.85	Chloramphenicol O-acetyltransferase (EC 2.3.1.28) => CatA15/A16 family
	4	1012	61	hypothetical protein	bi	8	4465	100	hypothetical protein	bi	69	5761	100	hypothetical protein	bi	1	5133	100	hypothetical protein	bi	24	3873	83.33	hypothetical protein
	4	1013	744	membrane protein, MmpL family	bi	8	4464	100	membrane protein, MmpL family	bi	69	5760	100	membrane protein, MmpL family	bi	1	5132	99.46	membrane protein, MmpL family	bi	24	3874	95.69	membrane protein, MmpL family
	4	1014	208	Transcriptional regulator, AcrR family	bi	8	4463	100	Transcriptional regulator, AcrR family	bi	69	5759	100	Transcriptional regulator, AcrR family	bi	1	2	100	Transcriptional regulator, AcrR family	bi	24	3875	97.1	Transcriptional regulator, AcrR family
	4	1015	218	MBL-fold metallo-hydrolase superfamily	bi	8	4462	100	MBL-fold metallo-hydrolase superfamily	bi	69	5758	100	MBL-fold metallo-hydrolase superfamily	bi	1	1	97.5	MBL-fold metallo-hydrolase superfamily	bi	24	3876	96.31	MBL-fold metallo-hydrolase superfamily
	4	1016	136	Acetyltransferase, GNAT family	bi	8	4461	100	Acetyltransferase, GNAT family	bi	69	5757	100	Acetyltransferase, GNAT family	bi	1	5129	85.19	Acetyltransferase, GNAT family	bi	24	3877	85.19	Acetyltransferase, GNAT family
	4	1017	147	Transcriptional regulator, MarR family	bi	8	4460	100	Transcriptional regulator, MarR family	bi	73	5783	100	Transcriptional regulator, MarR family	bi	1	5128	100	Transcriptional regulator, MarR family	bi	24	3878	95.89	Transcriptional regulator, MarR family
	4	1018	274	hypothetical protein	bi	8	4459	100	hypothetical protein	bi	73	5784	100	hypothetical protein	bi	1	5127	99.63	hypothetical protein	bi	24	3879	98.53	hypothetical protein
	4	1019	166	Probable secreted protein	bi	8	4458	100	Probable secreted protein	bi	73	5785	100	Probable secreted protein	bi	1	5126	98.18	hypothetical protein	bi	24	3880	98.18	Probable secreted protein
	4	1020	360	Two-component system sensor histidine kinase	bi	8	4457	99.72	Two-component system sensor histidine kinase	bi	73	5786	99.72	Two-component system sensor histidine kinase	bi	1	5125	99.16	Two-component system sensor histidine kinase	bi	24	3881	98.01	Two component system histidine kinase (EC 2.7.3.-)
	4	1021	238	DNA-binding response regulator VicR	bi	8	4456	100	DNA-binding response regulator VicR	bi	73	5787	100	DNA-binding response regulator VicR	bi	1	5124	100	DNA-binding response regulator VicR	bi	24	3882	99.58	DNA-binding response regulator VicR
	4	1022	739	hypothetical protein	bi	8	4455	100	hypothetical protein	bi	48	5503	99.86	hypothetical protein	bi	1	5123	99.86	hypothetical protein	bi	24	3883	98.37	hypothetical protein
	4	1023	802	Sporulation kinase E (EC 2.7.13.3)	bi	8	4454	100	Sporulation kinase E (EC 2.7.13.3)	bi	48	5502	99.88	Sporulation kinase E (EC 2.7.13.3)	bi	1	5122	99.88	Sporulation kinase E (EC 2.7.13.3)	bi	24	3884	98.13	Sporulation kinase E (EC 2.7.13.3)
	4	1024	136	FIG01249399: hypothetical protein	bi	8	4453	100	FIG01249399: hypothetical protein	bi	48	5501	100	FIG01249399: hypothetical protein	bi	1	5121	98.7	FIG01249399: hypothetical protein	bi	8	783	61.19	FIG01249399: hypothetical protein
	4	1025	605	Peptidoglycan O-acetyltransferase YrhL	bi	8	4452	99.83	Peptidoglycan O-acetyltransferase YrhL	bi	48	5500	100	Peptidoglycan O-acetyltransferase YrhL	bi	1	5120	100	Peptidoglycan O-acetyltransferase YrhL	bi	24	3885	98.84	Peptidoglycan O-acetyltransferase YrhL
	4	1026	466	hypothetical protein	bi	8	4451	100	hypothetical protein	bi	48	5499	100	hypothetical protein	bi	1	5119	100	hypothetical protein	bi	24	3886	97.63	hypothetical protein
	4	1027	376	hypothetical protein	bi	8	4450	100	hypothetical protein	bi	48	5498	100	hypothetical protein	bi	1	5118	100	hypothetical protein	bi	24	3887	99.47	hypothetical protein
	4	1028	407	hypothetical protein	bi	8	4449	100	hypothetical protein	bi	48	5497	100	hypothetical protein	bi	1	5117	100	hypothetical protein	bi	24	3888	99.75	hypothetical protein
	4	1029	440	hypothetical protein	bi	8	4448	100	hypothetical protein	bi	48	5496	100	hypothetical protein	bi	1	5116	99.54	hypothetical protein	bi	24	3889	98.41	hypothetical protein
	4	1030	410	Transcriptional regulator, AraC family	bi	8	4447	100	Transcriptional regulator, AraC family	bi	79	5799	100	Transcriptional regulator, AraC family	bi	1	5115	99.51	Transcriptional regulator, AraC family	bi	44	4804	99.02	Transcriptional regulator, AraC family
	4	1031	157	Membrane protein	bi	8	4446	100	Membrane protein	bi	17	4440	98.72	Membrane protein	bi	1	5114	100	Membrane protein	bi	19	2917	92.95	Membrane protein
	4	1032	232	Predicted N-ribosylNicotinamide CRP-like regulator	bi	8	4445	100	Predicted N-ribosylNicotinamide CRP-like regulator	bi	17	4439	100	Predicted N-ribosylNicotinamide CRP-like regulator	bi	1	5113	100	Predicted N-ribosylNicotinamide CRP-like regulator	bi	19	2918	91.74	Predicted N-ribosylNicotinamide CRP-like regulator
	4	1033	142	Membrane protein	bi	8	4444	100	Membrane protein	bi	17	4438	100	Membrane protein	bi	1	5112	99.29	Membrane protein	bi	19	2919	87.94	Membrane protein
	4	1034	161	Uncharacterized protein YybC	bi	8	4443	100	Uncharacterized protein YybC	bi	17	4437	100	Uncharacterized protein YybC	bi	1	5111	100	Uncharacterized protein YybC	bi	19	2920	90.68	Uncharacterized protein YybC
	4	1035	201	hypothetical protein	bi	8	4442	100	hypothetical protein	bi	17	4436	100	hypothetical protein	bi	1	5110	100	hypothetical protein	bi	19	2921	80	hypothetical protein
	4	1036	314	Inosine-uridine preferring nucleoside hydrolase (EC 3.2.2.1)	bi	8	4441	100	Inosine-uridine preferring nucleoside hydrolase (EC 3.2.2.1)	bi	17	4435	100	Inosine-uridine preferring nucleoside hydrolase (EC 3.2.2.1)	bi	1	5109	100	Inosine-uridine preferring nucleoside hydrolase (EC 3.2.2.1)	bi	19	2922	89.74	Inosine-uridine preferring nucleoside hydrolase (EC 3.2.2.1)
	4	1037	289	MBL-fold metallo-hydrolase superfamily	bi	8	4440	100	MBL-fold metallo-hydrolase superfamily	bi	17	4434	100	MBL-fold metallo-hydrolase superfamily	bi	1	5108	100	MBL-fold metallo-hydrolase superfamily	bi	19	2923	89.55	MBL-fold metallo-hydrolase superfamily
	4	1038	246	Zinc transporter, ZIP family	bi	8	4439	100	Zinc transporter, ZIP family	bi	17	4433	100	Zinc transporter, ZIP family	bi	1	5107	100	Zinc transporter, ZIP family	bi	19	2928	95.1	Zinc transporter, ZIP family
	4	1039	567	Pyruvate dehydrogenase (quinone) (EC 1.2.5.1)	bi	8	4438	100	Pyruvate dehydrogenase (quinone) (EC 1.2.5.1)	bi	17	4432	100	Pyruvate dehydrogenase (quinone) (EC 1.2.5.1)	bi	1	5106	100	Pyruvate dehydrogenase (quinone) (EC 1.2.5.1)	bi	19	2929	95.94	Pyruvate dehydrogenase (quinone) (EC 1.2.5.1)
	4	1040	334	Oligopeptide ABC transporter, permease protein OppC (TC 3.A.1.5.1)	bi	8	4437	100	Oligopeptide ABC transporter, permease protein OppC (TC 3.A.1.5.1)	bi	17	4431	100	Oligopeptide ABC transporter, permease protein OppC (TC 3.A.1.5.1)	bi	1	5105	98.96	Oligopeptide ABC transporter, permease protein OppC (TC 3.A.1.5.1)	bi	19	2932	85.33	Oligopeptide ABC transporter, permease protein OppC (TC 3.A.1.5.1)
	4	1041	289	Oligopeptide ABC transporter, permease protein OppB (TC 3.A.1.5.1)	bi	8	4436	100	Oligopeptide ABC transporter, permease protein OppB (TC 3.A.1.5.1)	bi	17	4430	100	Oligopeptide ABC transporter, permease protein OppB (TC 3.A.1.5.1)	bi	1	5104	99.65	Oligopeptide ABC transporter, permease protein OppB (TC 3.A.1.5.1)	bi	19	2933	84.03	Oligopeptide ABC transporter, permease protein OppB (TC 3.A.1.5.1)
	4	1042	344	Hydrolase, alpha/beta fold family	bi	8	4435	100	Hydrolase, alpha/beta fold family	bi	17	4429	100	Hydrolase, alpha/beta fold family	bi	1	5103	100	Hydrolase, alpha/beta fold family	bi	19	2935	89.66	Hydrolase, alpha/beta fold family
	4	1043	628	ABC transporter-like sensor and permease protein	bi	8	4434	100	ABC transporter-like sensor and permease protein	bi	17	4428	100	ABC transporter-like sensor and permease protein	bi	1	5101	99.84	ABC transporter-like sensor and permease protein	bi	19	2936	96.01	ABC transporter-like sensor and permease protein
	4	1044	256	ABC transporter-like sensor ATP-binding protein	bi	8	4433	100	ABC transporter-like sensor ATP-binding protein	bi	17	4427	100	ABC transporter-like sensor ATP-binding protein	bi	1	5100	100	ABC transporter-like sensor ATP-binding protein	bi	19	2937	98.82	ABC transporter-like sensor ATP-binding protein
	4	1045	641	Threonyl-tRNA synthetase (EC 6.1.1.3)	bi	8	4432	99.53	Threonyl-tRNA synthetase (EC 6.1.1.3)	bi	17	4426	99.53	Threonyl-tRNA synthetase (EC 6.1.1.3)	bi	1	5099	99.69	Threonyl-tRNA synthetase (EC 6.1.1.3)	bi	19	2939	93.11	Threonyl-tRNA synthetase (EC 6.1.1.3)
	4	1046	236	LSU rRNA pseudouridine(2604) synthase (EC 5.4.99.21)	bi	8	4431	100	LSU rRNA pseudouridine(2604) synthase (EC 5.4.99.21)	bi	17	4425	100	LSU rRNA pseudouridine(2604) synthase (EC 5.4.99.21)	bi	1	5098	100	LSU rRNA pseudouridine(2604) synthase (EC 5.4.99.21)	bi	19	2940	100	LSU rRNA pseudouridine(2604) synthase (EC 5.4.99.21)
	4	1047	207	hypothetical protein	bi	8	4430	100	hypothetical protein	bi	17	4424	100	hypothetical protein	bi	1	5097	100	hypothetical protein	bi	19	2941	84.47	hypothetical protein
	4	1048	194	hypothetical protein	bi	8	4429	100	hypothetical protein	bi	17	4423	100	hypothetical protein	bi	1	5096	100	hypothetical protein	bi	19	2943	77.2	hypothetical protein
	4	1049	456	Sodium/glycine symporter GlyP	bi	8	4428	100	Sodium/glycine symporter GlyP	bi	17	4422	100	Sodium/glycine symporter GlyP	bi	1	5095	100	Sodium/glycine symporter GlyP	bi	19	2944	97.8	Sodium/glycine symporter GlyP
	4	1050	60	FIG01245932: hypothetical protein	bi	8	4427	100	FIG01245932: hypothetical protein	bi	17	4421	100	FIG01245932: hypothetical protein	bi	1	5094	100	FIG01245932: hypothetical protein	-			0
	4	1051	218	hypothetical protein	bi	8	4426	99.54	hypothetical protein	bi	17	4420	100	hypothetical protein	bi	1	5093	99.54	hypothetical protein	bi	22	3705	68.16	hypothetical protein
	4	1052	337	hypothetical protein	bi	8	4425	99.7	hypothetical protein	bi	17	4419	100	hypothetical protein	bi	1	5092	97.38	Hypothetical membrane spanning protein	uni	22	3705	47.54	hypothetical protein
	4	1053	398	alkaline serine protease, subtilase family	bi	8	4424	100	alkaline serine protease, subtilase family	bi	17	4418	100	alkaline serine protease, subtilase family	bi	1	5091	99.75	alkaline serine protease, subtilase family	bi	19	2945	98.49	alkaline serine protease, subtilase family
	4	1054	175	DNA polymerase, DinB family	bi	8	4423	100	DNA polymerase, DinB family	bi	17	4417	100	DNA polymerase, DinB family	bi	1	5090	99.43	DNA polymerase, DinB family	bi	19	2946	83.33	DNA polymerase, DinB family
	4	1055	256	hypothetical protein	bi	8	4422	99.61	hypothetical protein	bi	17	4416	100	hypothetical protein	bi	1	5089	100	hypothetical protein	bi	19	2947	92.16	hypothetical protein
	4	1056	91	DNA-binding protein HBsu	bi	8	4421	100	DNA-binding protein HBsu	bi	17	4415	100	DNA-binding protein HBsu	bi	1	5088	100	DNA-binding protein HBsu	bi	19	2948	95.56	DNA-binding protein HBsu
	4	1057	181	Uncharacterized protein in polymyxin biosynthetic cluster	bi	8	4420	100	Uncharacterized protein in polymyxin biosynthetic cluster	bi	17	4414	100	Uncharacterized protein in polymyxin biosynthetic cluster	bi	1	5087	99.44	Uncharacterized protein in polymyxin biosynthetic cluster	bi	19	2949	94.44	Uncharacterized protein in polymyxin biosynthetic cluster
	4	1058	250	4'-phosphopantetheinyl transferase (EC 2.7.8.-) in polymyxin biosynthetic cluster	bi	8	4419	100	4'-phosphopantetheinyl transferase (EC 2.7.8.-) in polymyxin biosynthetic cluster	bi	17	4413	100	4'-phosphopantetheinyl transferase (EC 2.7.8.-) in polymyxin biosynthetic cluster	bi	1	5086	100	4'-phosphopantetheinyl transferase (EC 2.7.8.-) in polymyxin biosynthetic cluster	bi	19	2950	92.37	4'-phosphopantetheinyl transferase (EC 2.7.8.-) in polymyxin biosynthetic cluster
	4	1059	481	Polymyxin transporter PmxC	bi	8	4418	100	Polymyxin transporter PmxC	bi	17	4412	100	Polymyxin transporter PmxC	bi	1	5085	100	Polymyxin transporter PmxC	bi	19	2951	93.75	Polymyxin transporter PmxC
	4	1060	75	MbtH-like NRPS chaperone => Polymyxin synthetase PmxB	bi	8	4417	100	MbtH-like NRPS chaperone => Polymyxin synthetase PmxB	bi	17	4411	100	MbtH-like NRPS chaperone => Polymyxin synthetase PmxB	bi	1	5084	100	MbtH-like NRPS chaperone => Polymyxin synthetase PmxB	bi	19	2952	82.43	MbtH-like NRPS chaperone => Polymyxin synthetase PmxB
8	4	1061	2386	Siderophore biosynthesis non-ribosomal peptide synthetase modules @ Bacillibactin synthetase component F (EC 2.7.7.-)	bi	8	4416	99.96	Siderophore biosynthesis non-ribosomal peptide synthetase modules @ Bacillibactin synthetase component F (EC 2.7.7.-)	bi	17	4410	99.96	Siderophore biosynthesis non-ribosomal peptide synthetase modules @ Bacillibactin synthetase component F (EC 2.7.7.-)	bi	1	5083	99.83	Siderophore biosynthesis non-ribosomal peptide synthetase modules @ Bacillibactin synthetase component F (EC 2.7.7.-)	bi	19	2953	91.99	Siderophore biosynthesis non-ribosomal peptide synthetase modules @ Bacillibactin synthetase component F (EC 2.7.7.-)
	4	1062	298	Isochorismatase (EC 3.3.2.1) [bacillibactin] siderophore @ Isochorismatase (EC 3.3.2.1) of siderophore biosynthesis	bi	8	4415	100	Isochorismatase (EC 3.3.2.1) [bacillibactin] siderophore @ Isochorismatase (EC 3.3.2.1) of siderophore biosynthesis	bi	17	4409	100	Isochorismatase (EC 3.3.2.1) [bacillibactin] siderophore @ Isochorismatase (EC 3.3.2.1) of siderophore biosynthesis	bi	1	5082	99.66	Isochorismatase (EC 3.3.2.1) [bacillibactin] siderophore @ Isochorismatase (EC 3.3.2.1) of siderophore biosynthesis	bi	19	2954	96.63	Isochorismatase (EC 3.3.2.1) [bacillibactin] siderophore @ Isochorismatase (EC 3.3.2.1) of siderophore biosynthesis
	4	1063	539	2,3-dihydroxybenzoate-AMP ligase (EC 2.7.7.58) [bacillibactin] siderophore @ 2,3-dihydroxybenzoate-AMP ligase (EC 2.7.7.58) of siderophore biosynthesis	bi	8	4414	99.81	2,3-dihydroxybenzoate-AMP ligase (EC 2.7.7.58) [bacillibactin] siderophore @ 2,3-dihydroxybenzoate-AMP ligase (EC 2.7.7.58) of siderophore biosynthesis	bi	17	4408	100	2,3-dihydroxybenzoate-AMP ligase (EC 2.7.7.58) [bacillibactin] siderophore @ 2,3-dihydroxybenzoate-AMP ligase (EC 2.7.7.58) of siderophore biosynthesis	bi	1	5081	99.63	2,3-dihydroxybenzoate-AMP ligase (EC 2.7.7.58) [bacillibactin] siderophore @ 2,3-dihydroxybenzoate-AMP ligase (EC 2.7.7.58) of siderophore biosynthesis	bi	19	2955	95.54	2,3-dihydroxybenzoate-AMP ligase (EC 2.7.7.58) [bacillibactin] siderophore @ 2,3-dihydroxybenzoate-AMP ligase (EC 2.7.7.58) of siderophore biosynthesis
	4	1064	400	Isochorismate synthase (EC 5.4.4.2) @ Isochorismate synthase (EC 5.4.4.2) [bacillibactin] siderophore @ Isochorismate synthase (EC 5.4.4.2) of siderophore biosynthesis	bi	8	4413	99.75	Isochorismate synthase (EC 5.4.4.2) @ Isochorismate synthase (EC 5.4.4.2) [bacillibactin] siderophore @ Isochorismate synthase (EC 5.4.4.2) of siderophore biosynthesis	bi	17	4407	100	Isochorismate synthase (EC 5.4.4.2) @ Isochorismate synthase (EC 5.4.4.2) [bacillibactin] siderophore @ Isochorismate synthase (EC 5.4.4.2) of siderophore biosynthesis	bi	1	5080	99.5	Isochorismate synthase (EC 5.4.4.2) @ Isochorismate synthase (EC 5.4.4.2) [bacillibactin] siderophore @ Isochorismate synthase (EC 5.4.4.2) of siderophore biosynthesis	bi	19	2956	94.24	Isochorismate synthase (EC 5.4.4.2) @ Isochorismate synthase (EC 5.4.4.2) [bacillibactin] siderophore @ Isochorismate synthase (EC 5.4.4.2) of siderophore biosynthesis
	4	1065	262	2,3-dihydro-2,3-dihydroxybenzoate dehydrogenase (EC 1.3.1.28) [bacillibactin] siderophore @ 2,3-dihydro-2,3-dihydroxybenzoate dehydrogenase (EC 1.3.1.28) of siderophore biosynthesis	bi	8	4412	100	2,3-dihydro-2,3-dihydroxybenzoate dehydrogenase (EC 1.3.1.28) [bacillibactin] siderophore @ 2,3-dihydro-2,3-dihydroxybenzoate dehydrogenase (EC 1.3.1.28) of siderophore biosynthesis	bi	17	4406	100	2,3-dihydro-2,3-dihydroxybenzoate dehydrogenase (EC 1.3.1.28) [bacillibactin] siderophore @ 2,3-dihydro-2,3-dihydroxybenzoate dehydrogenase (EC 1.3.1.28) of siderophore biosynthesis	bi	1	5079	99.62	2,3-dihydro-2,3-dihydroxybenzoate dehydrogenase (EC 1.3.1.28) [bacillibactin] siderophore @ 2,3-dihydro-2,3-dihydroxybenzoate dehydrogenase (EC 1.3.1.28) of siderophore biosynthesis	bi	19	2957	90.04	2,3-dihydro-2,3-dihydroxybenzoate dehydrogenase (EC 1.3.1.28) [bacillibactin] siderophore @ 2,3-dihydro-2,3-dihydroxybenzoate dehydrogenase (EC 1.3.1.28) of siderophore biosynthesis
	4	1066	401	Oxalate/formate antiporter	bi	8	4411	100	Oxalate/formate antiporter	bi	17	4405	100	Oxalate/formate antiporter	bi	1	5078	99.75	Oxalate/formate antiporter	bi	44	5180	96.5	Oxalate/formate antiporter
	4	1067	106	hypothetical protein	bi	8	4410	100	hypothetical protein	bi	17	4404	100	hypothetical protein	bi	1	5077	100	hypothetical protein	-			0
	4	1068	62	hypothetical protein	bi	8	4409	100	hypothetical protein	bi	17	4403	100	hypothetical protein	bi	1	5076	100	hypothetical protein	bi	44	5178	96.72	hypothetical protein
	4	1069	100	Transcriptional regulator, ArsR family	bi	8	4408	100	Transcriptional regulator, ArsR family	bi	17	4402	100	Transcriptional regulator, ArsR family	bi	1	5075	100	Transcriptional regulator, ArsR family	bi	44	5177	95.96	Transcriptional regulator, ArsR family
	4	1070	58	hypothetical protein	bi	8	4407	100	hypothetical protein	bi	17	4401	100	hypothetical protein	bi	1	5074	100	hypothetical protein	bi	44	5176	91.23	hypothetical protein
	4	1071	1030	Exonuclease SbcC	bi	8	4406	99.9	Exonuclease SbcC	bi	17	4400	99.81	Exonuclease SbcC	bi	1	5073	99.22	Exonuclease SbcC	bi	44	5175	90.67	Exonuclease SbcC
	4	1072	386	Exonuclease SbcD	bi	8	4405	100	Exonuclease SbcD	bi	17	4399	100	Exonuclease SbcD	bi	1	5072	100	Exonuclease SbcD	bi	44	5174	98.18	Exonuclease SbcD
	4	1073	80	Uncharacterized protein YtmB	bi	8	4404	100	Uncharacterized protein YtmB	bi	17	4398	100	Uncharacterized protein YtmB	bi	1	5071	98.73	Uncharacterized protein YtmB	bi	44	5173	89.87	Uncharacterized protein YtmB
	4	1074	86	hypothetical protein	bi	8	4403	100	hypothetical protein	bi	17	4397	100	hypothetical protein	bi	1	5070	100	hypothetical protein	bi	44	5172	85.88	hypothetical protein
	4	1075	351	3-hydroxyisobutyryl-CoA hydrolase (EC 3.1.2.4)	bi	8	4402	100	3-hydroxyisobutyryl-CoA hydrolase (EC 3.1.2.4)	bi	17	4396	100	3-hydroxyisobutyryl-CoA hydrolase (EC 3.1.2.4)	bi	1	5069	100	3-hydroxyisobutyryl-CoA hydrolase (EC 3.1.2.4)	bi	44	5171	87.46	3-hydroxyisobutyryl-CoA hydrolase (EC 3.1.2.4)
	4	1076	211	Putative efflux protein in 2-methylcitrate synthase cluster; Homoserine/threonine efflux protein	bi	8	4401	100	Putative efflux protein in 2-methylcitrate synthase cluster; Homoserine/threonine efflux protein	bi	17	4395	100	Putative efflux protein in 2-methylcitrate synthase cluster; Homoserine/threonine efflux protein	bi	1	5068	100	Putative efflux protein in 2-methylcitrate synthase cluster; Homoserine/threonine efflux protein	bi	44	5170	93.33	Putative efflux protein in 2-methylcitrate synthase cluster; Homoserine/threonine efflux protein
	4	1077	487	Methylmalonate-semialdehyde dehydrogenase (EC 1.2.1.27)	bi	8	4400	100	Methylmalonate-semialdehyde dehydrogenase (EC 1.2.1.27)	bi	17	4394	99.79	Methylmalonate-semialdehyde dehydrogenase (EC 1.2.1.27)	bi	1	5067	100	Methylmalonate-semialdehyde dehydrogenase (EC 1.2.1.27)	bi	44	5169	98.15	Methylmalonate-semialdehyde dehydrogenase (EC 1.2.1.27)
	4	1078	297	3-hydroxyisobutyrate dehydrogenase (EC 1.1.1.31)	bi	8	4399	100	3-hydroxyisobutyrate dehydrogenase (EC 1.1.1.31)	bi	17	4393	99.66	3-hydroxyisobutyrate dehydrogenase (EC 1.1.1.31)	bi	1	5066	100	3-hydroxyisobutyrate dehydrogenase (EC 1.1.1.31)	bi	44	5168	95.95	3-hydroxyisobutyrate dehydrogenase (EC 1.1.1.31)
	4	1079	570	Acyl-CoA dehydrogenase	bi	8	4398	100	Acyl-CoA dehydrogenase	bi	17	4392	100	Acyl-CoA dehydrogenase	bi	1	5065	99.47	Acyl-CoA dehydrogenase	bi	44	5167	96.31	Acyl-CoA dehydrogenase
	4	1080	303	Methylisocitrate lyase (EC 4.1.3.30)	bi	8	4397	100	Methylisocitrate lyase (EC 4.1.3.30)	bi	17	4391	100	Methylisocitrate lyase (EC 4.1.3.30)	bi	1	5064	100	Methylisocitrate lyase (EC 4.1.3.30)	bi	44	5165	97.68	Methylisocitrate lyase (EC 4.1.3.30)
	4	1081	479	2-methylcitrate dehydratase (EC 4.2.1.79)	bi	8	4396	100	2-methylcitrate dehydratase (EC 4.2.1.79)	bi	17	4390	100	2-methylcitrate dehydratase (EC 4.2.1.79)	bi	1	5063	99.79	2-methylcitrate dehydratase (EC 4.2.1.79)	bi	44	5164	99.37	2-methylcitrate dehydratase (EC 4.2.1.79)
	4	1082	373	2-methylcitrate synthase (EC 2.3.3.5)	bi	8	4395	100	2-methylcitrate synthase (EC 2.3.3.5)	bi	17	4389	100	2-methylcitrate synthase (EC 2.3.3.5)	bi	1	5062	100	2-methylcitrate synthase (EC 2.3.3.5)	bi	44	5163	98.39	2-methylcitrate synthase (EC 2.3.3.5)
	4	1083	47	hypothetical protein	bi	8	4394	100	hypothetical protein	bi	17	4388	100	hypothetical protein	-			0		-			0
	4	1084	48	hypothetical protein	uni	2	2619	41.86	Uncharacterized protein YneR	bi	59	5671	100	hypothetical protein	uni	1	865	41.86	Uncharacterized protein YneR	uni	11	1190	41.86	Uncharacterized protein YneR
	4	1085	385	Uncharacterized MFS-type transporter	bi	8	4393	100	Uncharacterized MFS-type transporter	bi	59	5670	100	Uncharacterized MFS-type transporter	bi	1	5060	100	Uncharacterized MFS-type transporter	bi	44	5162	88.98	Uncharacterized MFS-type transporter
	4	1086	94	hypothetical protein	bi	8	4392	100	hypothetical protein	bi	59	5669	100	hypothetical protein	bi	1	5059	100	hypothetical protein	bi	44	5160	89.25	hypothetical protein
	4	1087	830	Multimodular transpeptidase-transglycosylase (EC 2.4.1.129) (EC 3.4.-.-)	bi	8	4391	100	Multimodular transpeptidase-transglycosylase (EC 2.4.1.129) (EC 3.4.-.-)	bi	59	5668	100	Multimodular transpeptidase-transglycosylase (EC 2.4.1.129) (EC 3.4.-.-)	bi	1	5058	99.16	Multimodular transpeptidase-transglycosylase (EC 2.4.1.129) (EC 3.4.-.-)	bi	28	4015	90.67	Multimodular transpeptidase-transglycosylase (EC 2.4.1.129) (EC 3.4.-.-)
	4	1088	69	hypothetical protein	bi	8	4389	100	hypothetical protein	bi	59	5666	100	hypothetical protein	bi	1	5056	98.53	hypothetical protein	bi	44	5158	80.88	hypothetical protein
	4	1089	71	UPF0057 membrane protein YqaE	bi	8	4388	100	UPF0057 membrane protein YqaE	bi	59	5665	100	UPF0057 membrane protein YqaE	bi	1	5055	100	UPF0057 membrane protein YqaE	bi	44	5157	92.86	UPF0057 membrane protein YqaE
	4	1090	234	hypothetical protein	bi	8	4387	100	hypothetical protein	bi	59	5664	99.57	hypothetical protein	bi	1	5054	98.71	hypothetical protein	bi	44	5156	81.28	hypothetical protein
	4	1091	243	Oxidoreductase, short-chain dehydrogenase/reductase family	bi	8	4386	100	Oxidoreductase, short-chain dehydrogenase/reductase family	bi	59	5663	100	Oxidoreductase, short-chain dehydrogenase/reductase family	bi	1	5053	100	Oxidoreductase, short-chain dehydrogenase/reductase family	bi	44	5155	87.66	Oxidoreductase, short-chain dehydrogenase/reductase family
	4	1092	46	FIG01239990: hypothetical protein	bi	8	4385	100	FIG01239990: hypothetical protein	bi	59	5662	100	FIG01239990: hypothetical protein	bi	1	5052	100	FIG01239990: hypothetical protein	bi	44	5154	46.67	FIG01226280: hypothetical protein
	4	1093	112	hypothetical protein	bi	8	4384	100	hypothetical protein	bi	59	5661	100	hypothetical protein	bi	1	5051	100	hypothetical protein	bi	44	5153	86.36	hypothetical protein
	4	1094	72	GerPF/GerPA protein family, required for proper assembly of spore coat, mutations lead to super-dormant spore	bi	8	4383	100	GerPF/GerPA protein family, required for proper assembly of spore coat, mutations lead to super-dormant spore	bi	59	5660	100	GerPF/GerPA protein family, required for proper assembly of spore coat, mutations lead to super-dormant spore	bi	1	5050	100	GerPF/GerPA protein family, required for proper assembly of spore coat, mutations lead to super-dormant spore	bi	44	5152	100	GerPF/GerPA protein family, required for proper assembly of spore coat, mutations lead to super-dormant spore
	4	1095	39	hypothetical protein	-			0		-			0		-			0		-			0
	4	1096	126	hypothetical protein	bi	8	4382	100	hypothetical protein	bi	59	5658	100	hypothetical protein	bi	1	5048	99.2	hypothetical protein	bi	44	5151	78.18	hypothetical protein
	4	1097	73	hypothetical protein	bi	8	4381	100	hypothetical protein	bi	59	5657	100	hypothetical protein	bi	1	5046	100	hypothetical protein	bi	44	5148	79.17	hypothetical protein
	4	1098	284	Foldase protein PrsA precursor (EC 5.2.1.8)	bi	5	3736	100	Foldase protein PrsA precursor (EC 5.2.1.8)	bi	12	4069	100	Foldase protein PrsA precursor (EC 5.2.1.8)	bi	1	5045	99.65	Foldase protein PrsA precursor (EC 5.2.1.8)	bi	44	5146	93.29	Foldase protein PrsA precursor (EC 5.2.1.8)
	4	1099	333	Phage lysin, glycosyl hydrolase, family 25	bi	5	3737	100	Phage lysin, glycosyl hydrolase, family 25	bi	12	4068	100	Phage lysin, glycosyl hydrolase, family 25	bi	1	5044	100	Phage lysin, glycosyl hydrolase, family 25	bi	44	5145	82.39	Phage lysin, glycosyl hydrolase, family 25
	4	1100	199	hypothetical protein	bi	5	3738	100	hypothetical protein	bi	12	4067	100	hypothetical protein	bi	1	5043	100	hypothetical protein	-			0
	4	1101	65	hypothetical protein	bi	5	3739	100	hypothetical protein	bi	12	4066	100	hypothetical protein	bi	1	5042	98.44	hypothetical protein	bi	44	5144	87.5	hypothetical protein
	4	1102	143	hypothetical protein	bi	5	3740	99.3	hypothetical protein	bi	12	4065	100	hypothetical protein	bi	1	5041	100	hypothetical protein	bi	44	5143	87.14	hypothetical protein
	4	1103	179	hypothetical protein	bi	5	3741	100	hypothetical protein	bi	12	4064	100	hypothetical protein	bi	1	5040	98.31	hypothetical protein	bi	44	5142	88.2	hypothetical protein
	4	1104	89	hypothetical protein	bi	5	3742	88.64	hypothetical protein	bi	12	4063	100	hypothetical protein	bi	1	5039	88.64	hypothetical protein	bi	44	5138	65.91	hypothetical protein
	4	1105	93	hypothetical protein	bi	5	3743	98.91	hypothetical protein	bi	12	4062	100	hypothetical protein	bi	1	5038	100	hypothetical protein	bi	44	5133	81.52	hypothetical protein
	4	1106	247	Phage lysin; N-acetylmuramoyl-L-alanine amidase, family 3 (EC:3.5.1.28)	bi	5	3744	100	Phage lysin; N-acetylmuramoyl-L-alanine amidase, family 3 (EC:3.5.1.28)	bi	12	4061	100	Phage lysin; N-acetylmuramoyl-L-alanine amidase, family 3 (EC:3.5.1.28)	bi	1	5037	100	Phage lysin; N-acetylmuramoyl-L-alanine amidase, family 3 (EC:3.5.1.28)	bi	9	846	69.92	Phage lysin; N-acetylmuramoyl-L-alanine amidase, family 3 (EC:3.5.1.28)
	4	1107	49	FIG01236195: hypothetical protein	bi	5	3745	100	FIG01236195: hypothetical protein	bi	12	4060	100	FIG01236195: hypothetical protein	bi	1	5036	100	FIG01236195: hypothetical protein	-			0
	4	1108	105	Thioredoxin-like protein YdbP	bi	5	3746	100	Thioredoxin-like protein YdbP	bi	12	4059	100	Thioredoxin-like protein YdbP	bi	1	5034	99.04	Thioredoxin-like protein YdbP	bi	44	5129	96.15	Thioredoxin-like protein YdbP
	4	1109	49	FIG01244880: hypothetical protein	bi	5	3747	100	FIG01244880: hypothetical protein	bi	12	4058	100	FIG01244880: hypothetical protein	bi	1	5033	97.92	FIG01244880: hypothetical protein	-			0
	4	1110	294	Cobalt-zinc-cadmium resistance protein	bi	5	3748	100	Cobalt-zinc-cadmium resistance protein	bi	12	4057	100	Cobalt-zinc-cadmium resistance protein	bi	1	5032	99.66	Cobalt-zinc-cadmium resistance protein	bi	44	5128	96.93	Cobalt-zinc-cadmium resistance protein
	4	1111	214	putative membrane-associated phospholipid phosphatase, PAP2 superfamily	bi	5	3749	100	putative membrane-associated phospholipid phosphatase, PAP2 superfamily	bi	12	4056	100	putative membrane-associated phospholipid phosphatase, PAP2 superfamily	bi	1	5031	100	putative membrane-associated phospholipid phosphatase, PAP2 superfamily	bi	44	5127	97.16	putative membrane-associated phospholipid phosphatase, PAP2 superfamily
	4	1112	252	Sporulation control protein Spo0M	bi	5	3750	100	Sporulation control protein Spo0M	bi	12	4055	100	Sporulation control protein Spo0M	bi	1	5030	99.6	Sporulation control protein Spo0M	bi	44	5126	92.43	Sporulation control protein Spo0M
	4	1113	274	Serine/threonine protein kinase	bi	5	3751	100	Serine/threonine protein kinase	bi	12	4054	100	Serine/threonine protein kinase	bi	1	5029	99.63	Serine/threonine protein kinase	bi	44	5125	91.58	Serine/threonine protein kinase
	4	1114	61	hypothetical protein	bi	5	3752	100	hypothetical protein	bi	12	4053	100	hypothetical protein	bi	1	5028	100	hypothetical protein	bi	44	5124	98.33	hypothetical protein
	4	1115	60	Uncharacterized protein YozD	bi	5	3753	100	Uncharacterized protein YozD	bi	12	4052	100	Uncharacterized protein YozD	bi	1	5027	100	Uncharacterized protein YozD	bi	44	5123	96.61	Uncharacterized protein YozD
	4	1116	64	hypothetical protein	bi	5	3754	100	hypothetical protein	bi	12	4051	100	hypothetical protein	bi	1	5026	100	hypothetical protein	bi	44	5122	89.39	hypothetical protein
	4	1117	221	Uncharacterized protein YodN	bi	5	3755	100	Uncharacterized protein YodN	bi	12	4050	100	Uncharacterized protein YodN	bi	1	5025	100	Uncharacterized protein YodN	bi	44	5121	98.64	Uncharacterized protein YodN
	4	1118	72	UPF0346 protein YozE	bi	5	3756	100	UPF0346 protein YozE	bi	12	4049	100	UPF0346 protein YozE	bi	1	5024	100	UPF0346 protein YozE	bi	44	5120	94.29	UPF0346 protein YozE
	4	1119	91	hypothetical protein	bi	5	3757	100	hypothetical protein	bi	12	4048	100	hypothetical protein	bi	1	5023	100	hypothetical protein	bi	44	5119	97.78	hypothetical protein
	4	1120	474	Lysine 2,3-aminomutase (EC 5.4.3.2)	bi	5	3758	100	Lysine 2,3-aminomutase (EC 5.4.3.2)	bi	12	4047	100	Lysine 2,3-aminomutase (EC 5.4.3.2)	bi	1	5022	100	Lysine 2,3-aminomutase (EC 5.4.3.2)	bi	44	5118	98.31	Lysine 2,3-aminomutase (EC 5.4.3.2)
	4	1121	460	L-lysine aminomutase regulator	bi	5	3759	99.78	L-lysine aminomutase regulator	bi	12	4046	100	L-lysine aminomutase regulator	bi	1	5021	99.78	L-lysine aminomutase regulator	bi	44	5117	96.3	L-lysine aminomutase regulator
	4	1122	286	Beta-lysine acetyltransferase (EC 2.3.1.-)	bi	5	3760	100	Beta-lysine acetyltransferase (EC 2.3.1.-)	bi	12	4045	100	Beta-lysine acetyltransferase (EC 2.3.1.-)	bi	1	5020	100	Beta-lysine acetyltransferase (EC 2.3.1.-)	bi	44	5116	95	Beta-lysine acetyltransferase (EC 2.3.1.-)
	4	1123	423	Uncharacterized metallohydrolase YodQ	bi	5	3761	99.53	Uncharacterized metallohydrolase YodQ	bi	12	4044	99.76	Uncharacterized metallohydrolase YodQ	bi	1	5019	99.53	Uncharacterized metallohydrolase YodQ	bi	44	5115	94.55	Uncharacterized metallohydrolase YodQ
	4	1124	221	Acyl-CoA:acetate CoA-transferase, beta subunit (EC 2.8.3.8)	bi	5	3762	100	Acyl-CoA:acetate CoA-transferase, beta subunit (EC 2.8.3.8)	bi	12	4043	100	Acyl-CoA:acetate CoA-transferase, beta subunit (EC 2.8.3.8)	bi	1	5018	100	Acyl-CoA:acetate CoA-transferase, beta subunit (EC 2.8.3.8)	bi	44	5114	96.36	Acyl-CoA:acetate CoA-transferase, beta subunit (EC 2.8.3.8)
	4	1125	233	Acyl-CoA:acetate CoA-transferase, alpha subunit (EC 2.8.3.8)	bi	5	3763	99.57	Acyl-CoA:acetate CoA-transferase, alpha subunit (EC 2.8.3.8)	bi	12	4042	100	Acyl-CoA:acetate CoA-transferase, alpha subunit (EC 2.8.3.8)	bi	1	5017	100	Acyl-CoA:acetate CoA-transferase, alpha subunit (EC 2.8.3.8)	bi	44	5113	97.84	Acyl-CoA:acetate CoA-transferase, alpha subunit (EC 2.8.3.8)
	4	1126	437	Aminotransferase, class III	bi	5	3764	100	Aminotransferase, class III	bi	12	4041	100	Aminotransferase, class III	bi	1	5016	100	Aminotransferase, class III	bi	44	5112	99.54	Aminotransferase, class III
	4	1127	250	hypothetical protein	bi	5	3765	99.6	hypothetical protein	bi	12	4040	100	hypothetical protein	bi	1	5015	100	hypothetical protein	bi	44	5111	90.36	hypothetical protein
	4	1128	373	Two-component system sensor histidine kinase	bi	5	3766	100	Two-component system sensor histidine kinase	bi	12	4039	100	Two-component system sensor histidine kinase	bi	1	5014	99.2	Two-component system sensor histidine kinase	bi	44	5110	95.43	Two-component system sensor histidine kinase
	4	1129	131	Uncharacterized DUF1694 domain-containing protein YueI	bi	5	3767	100	Uncharacterized DUF1694 domain-containing protein YueI	bi	12	4038	100	Uncharacterized DUF1694 domain-containing protein YueI	bi	1	5013	100	Uncharacterized DUF1694 domain-containing protein YueI	bi	44	5109	93.85	Uncharacterized DUF1694 domain-containing protein YueI
	4	1130	475	Succinic-semialdehyde dehydrogenase NAD(P)+ (EC 1.2.1.16)	bi	5	3768	99.79	Succinic-semialdehyde dehydrogenase NAD(P)+ (EC 1.2.1.16)	bi	12	4037	100	Succinic-semialdehyde dehydrogenase NAD(P)+ (EC 1.2.1.16)	bi	1	5012	99.79	Succinic-semialdehyde dehydrogenase NAD(P)+ (EC 1.2.1.16)	bi	44	5108	95.99	Succinic-semialdehyde dehydrogenase NAD(P)+ (EC 1.2.1.16)
	4	1131	452	Hemolysins and related proteins containing CBS domains	bi	5	3769	99.78	Hemolysins and related proteins containing CBS domains	bi	12	4036	100	Hemolysins and related proteins containing CBS domains	bi	1	5011	99.56	Hemolysins and related proteins containing CBS domains	bi	44	5107	94.24	Hemolysins and related proteins containing CBS domains
	4	1132	181	Chromosome-anchoring protein RacA	bi	5	3770	98.89	Chromosome-anchoring protein RacA	bi	12	4035	100	Chromosome-anchoring protein RacA	bi	1	5010	98.89	Chromosome-anchoring protein RacA	bi	44	5106	91.67	Chromosome-anchoring protein RacA
	4	1133	199	hypothetical protein	bi	5	3771	100	hypothetical protein	bi	12	4034	100	hypothetical protein	bi	1	5009	100	hypothetical protein	bi	44	5105	96.97	hypothetical protein
	4	1134	617	hypothetical protein	bi	5	3772	99.84	hypothetical protein	bi	12	4033	100	hypothetical protein	bi	1	5008	99.51	hypothetical protein	bi	44	5103	92.53	hypothetical protein
	4	1135	606	hypothetical protein	bi	5	3773	99.67	hypothetical protein	bi	12	4032	100	hypothetical protein	bi	1	5007	99.34	hypothetical protein	bi	44	5102	89.6	hypothetical protein
	4	1136	87	LemA domain protein	bi	5	3774	98.84	LemA domain protein	bi	12	4031	100	LemA domain protein	bi	1	5006	100	LemA domain protein	bi	44	5101	94.19	LemA domain protein
	4	1137	476	Arginine/ornithine antiporter ArcD	bi	5	3775	99.79	Arginine/ornithine antiporter ArcD	bi	12	4030	100	Arginine/ornithine antiporter ArcD	bi	1	5005	99.79	Arginine/ornithine antiporter ArcD	bi	44	5100	96	Arginine/ornithine antiporter ArcD
	4	1138	504	Glycine betaine ABC transport system, permease protein OpuAB / Glycine betaine ABC transport system, glycine betaine-binding protein OpuAC	bi	5	3776	99.8	Glycine betaine ABC transport system, permease protein OpuAB / Glycine betaine ABC transport system, glycine betaine-binding protein OpuAC	bi	12	4029	100	Glycine betaine ABC transport system, permease protein OpuAB / Glycine betaine ABC transport system, glycine betaine-binding protein OpuAC	bi	1	5004	99.8	Glycine betaine ABC transport system, permease protein OpuAB / Glycine betaine ABC transport system, glycine betaine-binding protein OpuAC	bi	44	5099	95.23	Glycine betaine ABC transport system, permease protein OpuAB / Glycine betaine ABC transport system, glycine betaine-binding protein OpuAC
	4	1139	316	Glycine betaine ABC transport system, ATP-binding protein OpuAA (EC 3.6.3.32)	bi	5	3777	100	Glycine betaine ABC transport system, ATP-binding protein OpuAA (EC 3.6.3.32)	bi	12	4028	100	Glycine betaine ABC transport system, ATP-binding protein OpuAA (EC 3.6.3.32)	bi	1	5003	100	Glycine betaine ABC transport system, ATP-binding protein OpuAA (EC 3.6.3.32)	bi	44	5098	91.43	Glycine betaine ABC transport system, ATP-binding protein OpuAA (EC 3.6.3.32)
	4	1140	186	Integral membrane protein	bi	5	3778	100	Integral membrane protein	bi	12	4027	100	Integral membrane protein	bi	1	5002	99.46	Integral membrane protein	bi	44	5097	92.97	Integral membrane protein
	4	1141	410	Uncharacterized MFS-type transporter	bi	5	3779	100	Uncharacterized MFS-type transporter	bi	12	4026	100	Uncharacterized MFS-type transporter	bi	1	5001	99.27	Uncharacterized MFS-type transporter	uni	9	889	22.67	Uncharacterized MFS-type transporter
	4	1142	179	Azoreductase (EC 1.7.1.6)	bi	5	3780	100	Azoreductase (EC 1.7.1.6)	bi	12	4025	100	Azoreductase (EC 1.7.1.6)	bi	1	5000	100	Azoreductase (EC 1.7.1.6)	bi	44	5096	93.82	Azoreductase (EC 1.7.1.6)
	4	1143	385	hypothetical protein	bi	5	3781	100	hypothetical protein	bi	12	4024	100	hypothetical protein	bi	1	4999	98.7	hypothetical protein	bi	44	5095	87.76	hypothetical protein
	4	1144	407	Glycosyl transferase, group 2 family	bi	5	3782	99.75	Glycosyl transferase, group 2 family	bi	12	4023	100	Glycosyl transferase, group 2 family	bi	1	4998	100	Glycosyl transferase, group 2 family	bi	44	5094	92.61	Glycosyl transferase, group 2 family
	4	1145	225	hypothetical protein	bi	5	3783	100	hypothetical protein	bi	12	4022	100	hypothetical protein	bi	1	4997	99.55	hypothetical protein	-			0
	4	1146	299	6-phosphogluconate dehydrogenase, decarboxylating (EC 1.1.1.44)	bi	5	3784	100	6-phosphogluconate dehydrogenase, decarboxylating (EC 1.1.1.44)	bi	12	4021	100	6-phosphogluconate dehydrogenase, decarboxylating (EC 1.1.1.44)	bi	1	4996	100	6-phosphogluconate dehydrogenase, decarboxylating (EC 1.1.1.44)	bi	44	5093	97.65	6-phosphogluconate dehydrogenase, decarboxylating (EC 1.1.1.44)
	4	1147	450	Gluconate transporter family protein	bi	5	3785	100	Gluconate transporter family protein	bi	12	4020	99.78	Gluconate transporter family protein	bi	1	4995	100	Gluconate transporter family protein	bi	44	5092	97.55	Gluconate transporter family protein
	4	1148	513	Gluconokinase (EC 2.7.1.12)	bi	5	3786	100	Gluconokinase (EC 2.7.1.12)	bi	12	4019	100	Gluconokinase (EC 2.7.1.12)	bi	1	4994	100	Gluconokinase (EC 2.7.1.12)	bi	44	5091	96.68	Gluconokinase (EC 2.7.1.12)
	4	1149	61	hypothetical protein	bi	5	3787	100	hypothetical protein	bi	12	4018	100	hypothetical protein	-			0		-			0
	4	1150	444	hypothetical protein	bi	5	3788	100	hypothetical protein	bi	12	4017	99.77	hypothetical protein	bi	1	4991	99.32	hypothetical protein	bi	7	704	90.07	hypothetical protein
	4	1151	386	Beta-lactamase class C-like and penicillin binding proteins (PBPs) superfamily	bi	5	3789	100	Beta-lactamase class C-like and penicillin binding proteins (PBPs) superfamily	bi	12	4016	100	Beta-lactamase class C-like and penicillin binding proteins (PBPs) superfamily	bi	1	4990	98.7	Beta-lactamase class C-like and penicillin binding proteins (PBPs) superfamily	bi	7	703	90.91	Beta-lactamase class C-like and penicillin binding proteins (PBPs) superfamily
	4	1152	301	Oligopeptide ABC transporter, permease protein OppB (TC 3.A.1.5.1)	bi	5	3790	100	Oligopeptide ABC transporter, permease protein OppB (TC 3.A.1.5.1)	bi	12	4015	100	Oligopeptide ABC transporter, permease protein OppB (TC 3.A.1.5.1)	bi	1	4988	99.67	Oligopeptide ABC transporter, permease protein OppB (TC 3.A.1.5.1)	bi	44	5090	94	Oligopeptide ABC transporter, permease protein OppB (TC 3.A.1.5.1)
	4	1153	340	Oligopeptide ABC transporter, permease protein OppC (TC 3.A.1.5.1)	bi	5	3791	100	Oligopeptide ABC transporter, permease protein OppC (TC 3.A.1.5.1)	bi	12	4014	100	Oligopeptide ABC transporter, permease protein OppC (TC 3.A.1.5.1)	bi	1	4987	100	Oligopeptide ABC transporter, permease protein OppC (TC 3.A.1.5.1)	bi	44	5089	93.2	Oligopeptide ABC transporter, permease protein OppC (TC 3.A.1.5.1)
	4	1154	346	Alcohol dehydrogenase (EC 1.1.1.1)	bi	5	3792	100	Alcohol dehydrogenase (EC 1.1.1.1)	bi	12	4013	100	Alcohol dehydrogenase (EC 1.1.1.1)	bi	1	4986	100	Alcohol dehydrogenase (EC 1.1.1.1)	bi	44	5088	98.26	Alcohol dehydrogenase (EC 1.1.1.1)
	4	1155	285	Transcriptional regulator, RpiR family	bi	5	3793	100	Transcriptional regulator, RpiR family	bi	12	4012	100	Transcriptional regulator, RpiR family	bi	1	4985	100	Transcriptional regulator, RpiR family	bi	44	5087	96.13	Transcriptional regulator, RpiR family
	4	1156	212	Two-component transcriptional response regulator, LuxR family	bi	5	3794	100	Two-component transcriptional response regulator, LuxR family	bi	12	4011	100	Two-component transcriptional response regulator, LuxR family	bi	1	4984	99.05	Two-component transcriptional response regulator, LuxR family	bi	44	5086	92.89	Two-component transcriptional response regulator, LuxR family
	4	1157	373	Sensor histidine kinase YhcY	bi	5	3795	99.73	Sensor histidine kinase YhcY	bi	12	4010	99.73	Sensor histidine kinase YhcY	bi	1	4983	99.73	Sensor histidine kinase YhcY	bi	44	5085	94.09	Sensor histidine kinase YhcY
	4	1158	298	Potassium efflux system KefA protein / Small-conductance mechanosensitive channel	bi	5	3796	100	Potassium efflux system KefA protein / Small-conductance mechanosensitive channel	bi	12	4009	100	Potassium efflux system KefA protein / Small-conductance mechanosensitive channel	bi	1	4982	100	Potassium efflux system KefA protein / Small-conductance mechanosensitive channel	bi	44	5084	94.28	Potassium efflux system KefA protein / Small-conductance mechanosensitive channel
	4	1159	150	MutT/Nudix family protein	bi	5	3797	100	MutT/Nudix family protein	bi	12	4008	100	MutT/Nudix family protein	bi	1	4981	99.33	MutT/Nudix family protein	bi	44	5083	87.25	MutT/Nudix family protein
	4	1160	183	Nicotinamidase (EC 3.5.1.19)	bi	5	3798	100	Nicotinamidase (EC 3.5.1.19)	bi	12	4007	100	Nicotinamidase (EC 3.5.1.19)	bi	1	4980	100	Nicotinamidase (EC 3.5.1.19)	bi	44	5082	95.05	Nicotinamidase (EC 3.5.1.19)
	4	1161	163	putative lipoprotein	bi	5	3799	100	putative lipoprotein	bi	12	4006	100	putative lipoprotein	bi	1	4979	99.38	putative lipoprotein	bi	44	5080	86.42	putative lipoprotein
	4	1162	216	Nitroreductase family protein	bi	5	3800	100	Nitroreductase family protein	bi	12	4005	100	Nitroreductase family protein	bi	1	4978	99.53	Nitroreductase family protein	bi	44	5079	95.81	Nitroreductase family protein
	4	1163	292	D-alanine aminotransferase (EC 2.6.1.21)	bi	5	3801	100	D-alanine aminotransferase (EC 2.6.1.21)	bi	12	4004	100	D-alanine aminotransferase (EC 2.6.1.21)	bi	1	4977	98.63	D-alanine aminotransferase (EC 2.6.1.21)	bi	44	5078	91.75	D-alanine aminotransferase (EC 2.6.1.21)
	4	1164	321	Iron(III) dicitrate transport system, periplasmic iron-binding protein FecB (TC 3.A.1.14.1)	bi	5	3802	100	Iron(III) dicitrate transport system, periplasmic iron-binding protein FecB (TC 3.A.1.14.1)	bi	12	4003	100	Iron(III) dicitrate transport system, periplasmic iron-binding protein FecB (TC 3.A.1.14.1)	bi	1	4976	100	Iron(III) dicitrate transport system, periplasmic iron-binding protein FecB (TC 3.A.1.14.1)	bi	44	5077	89.72	Iron(III) dicitrate transport system, periplasmic iron-binding protein FecB (TC 3.A.1.14.1)
	4	1165	334	N-acetylmuramoyl-L-alanine amidase (EC 3.5.1.28)	bi	5	3803	100	N-acetylmuramoyl-L-alanine amidase (EC 3.5.1.28)	bi	12	4002	100	N-acetylmuramoyl-L-alanine amidase (EC 3.5.1.28)	bi	1	4975	97.93	N-acetylmuramoyl-L-alanine amidase (EC 3.5.1.28)	bi	44	5009	67.8	N-acetylmuramoyl-L-alanine amidase (EC 3.5.1.28)
	4	1166	110	hypothetical protein	bi	5	3804	100	hypothetical protein	bi	12	4001	100	hypothetical protein	bi	1	4974	100	hypothetical protein	bi	44	5075	87.16	hypothetical protein
	4	1167	120	Acetyltransferase, GNAT family	bi	5	3805	100	Acetyltransferase, GNAT family	bi	12	4000	100	Acetyltransferase, GNAT family	bi	1	4973	100	Acetyltransferase, GNAT family	bi	44	5074	87.39	Acetyltransferase, GNAT family
	4	1168	634	Asparagine synthetase [glutamine-hydrolyzing] (EC 6.3.5.4) AsnB	bi	5	3806	99.84	Asparagine synthetase [glutamine-hydrolyzing] (EC 6.3.5.4) AsnB	bi	12	3999	99.84	Asparagine synthetase [glutamine-hydrolyzing] (EC 6.3.5.4) AsnB	bi	1	4972	99.84	Asparagine synthetase [glutamine-hydrolyzing] (EC 6.3.5.4) AsnB	bi	44	5073	98.89	Asparagine synthetase [glutamine-hydrolyzing] (EC 6.3.5.4) AsnB
	4	1169	155	Heat shock protein, Hsp20 family	bi	5	3807	100	Heat shock protein, Hsp20 family	bi	12	3998	100	Heat shock protein, Hsp20 family	bi	1	4971	100	Heat shock protein, Hsp20 family	bi	44	5072	96.1	Heat shock protein, Hsp20 family
	4	1170	196	Cytochrome oxidase biogenesis protein Sco1/SenC/PrrC, thiol-disulfide reductase involved in Cu(I) insertion into CoxII Cu(A) center	bi	5	3808	100	Cytochrome oxidase biogenesis protein Sco1/SenC/PrrC, thiol-disulfide reductase involved in Cu(I) insertion into CoxII Cu(A) center	bi	12	3997	100	Cytochrome oxidase biogenesis protein Sco1/SenC/PrrC, thiol-disulfide reductase involved in Cu(I) insertion into CoxII Cu(A) center	bi	1	4970	100	Cytochrome oxidase biogenesis protein Sco1/SenC/PrrC, thiol-disulfide reductase involved in Cu(I) insertion into CoxII Cu(A) center	bi	44	5071	98.46	Cytochrome oxidase biogenesis protein Sco1/SenC/PrrC, thiol-disulfide reductase involved in Cu(I) insertion into CoxII Cu(A) center
	4	1171	325	Outer membrane protein romA	bi	5	3809	100	Outer membrane protein romA	bi	12	3996	100	Outer membrane protein romA	bi	1	4969	99.69	Outer membrane protein romA	bi	44	5070	90.43	Outer membrane protein romA
	4	1172	281	DegV family protein	bi	5	3810	100	DegV family protein	bi	12	3995	100	DegV family protein	bi	1	4968	100	DegV family protein	bi	44	5069	97.14	DegV family protein
	4	1173	91	hypothetical protein	bi	5	3811	100	hypothetical protein	bi	12	3994	100	hypothetical protein	bi	1	4967	100	hypothetical protein	bi	44	5068	98.89	hypothetical protein
	4	1174	248	Twin-arginine translocation protein TatCd	bi	5	3812	100	Twin-arginine translocation protein TatCd	bi	12	3993	100	Twin-arginine translocation protein TatCd	bi	1	4966	100	Twin-arginine translocation protein TatCd	bi	44	5067	98.38	Twin-arginine translocation protein TatCd
	4	1175	62	Twin-arginine translocation protein TatAd	bi	5	3813	100	Twin-arginine translocation protein TatAd	bi	12	3992	100	Twin-arginine translocation protein TatAd	bi	1	4965	100	Twin-arginine translocation protein TatAd	bi	44	5066	100	Twin-arginine translocation protein TatAd
	4	1176	219	FIG01964566: Predicted membrane protein, hemolysin III homolog	bi	5	3814	100	FIG01964566: Predicted membrane protein, hemolysin III homolog	bi	12	3991	100	FIG01964566: Predicted membrane protein, hemolysin III homolog	bi	1	4964	100	FIG01964566: Predicted membrane protein, hemolysin III homolog	bi	44	5065	99.08	FIG01964566: Predicted membrane protein, hemolysin III homolog
	4	1177	240	Acyl-CoA:1-acyl-sn-glycerol-3-phosphate acyltransferase (EC 2.3.1.51)	bi	5	3815	100	Acyl-CoA:1-acyl-sn-glycerol-3-phosphate acyltransferase (EC 2.3.1.51)	bi	12	3990	100	Acyl-CoA:1-acyl-sn-glycerol-3-phosphate acyltransferase (EC 2.3.1.51)	bi	1	4963	99.16	Acyl-CoA:1-acyl-sn-glycerol-3-phosphate acyltransferase (EC 2.3.1.51)	bi	44	5064	97.07	Acyl-CoA:1-acyl-sn-glycerol-3-phosphate acyltransferase (EC 2.3.1.51)
	4	1178	212	FMN-dependent NADH-azoreductase (EC 1.7.1.6)	bi	5	3816	100	FMN-dependent NADH-azoreductase (EC 1.7.1.6)	bi	12	3989	100	FMN-dependent NADH-azoreductase (EC 1.7.1.6)	bi	1	4962	99.53	FMN-dependent NADH-azoreductase (EC 1.7.1.6)	bi	44	5063	98.58	FMN-dependent NADH-azoreductase (EC 1.7.1.6)
	4	1179	662	Penicillin-binding protein 3	bi	5	3817	100	Penicillin-binding protein 3	bi	12	3988	99.85	Penicillin-binding protein 3	bi	1	4961	99.85	Penicillin-binding protein 3	bi	44	5062	96.82	Penicillin-binding protein 3
	4	1180	163	Dihydrofolate reductase (EC 1.5.1.3)	bi	5	3818	100	Dihydrofolate reductase (EC 1.5.1.3)	bi	12	3987	100	Dihydrofolate reductase (EC 1.5.1.3)	bi	1	4960	100	Dihydrofolate reductase (EC 1.5.1.3)	bi	44	5061	98.15	Dihydrofolate reductase (EC 1.5.1.3)
	4	1181	319	Thymidylate synthase (EC 2.1.1.45)	bi	5	3819	100	Thymidylate synthase (EC 2.1.1.45)	bi	12	3986	100	Thymidylate synthase (EC 2.1.1.45)	bi	1	4959	100	Thymidylate synthase (EC 2.1.1.45)	bi	44	5060	99.06	Thymidylate synthase (EC 2.1.1.45)
	4	1182	486	Beta-lactamase class C-like and penicillin binding proteins (PBPs) superfamily / DUF3471 domain	bi	5	3820	99.59	Beta-lactamase class C-like and penicillin binding proteins (PBPs) superfamily / DUF3471 domain	bi	12	3985	100	Beta-lactamase class C-like and penicillin binding proteins (PBPs) superfamily / DUF3471 domain	bi	1	4958	99.59	Beta-lactamase class C-like and penicillin binding proteins (PBPs) superfamily / DUF3471 domain	bi	44	5058	92.2	Beta-lactamase class C-like and penicillin binding proteins (PBPs) superfamily / DUF3471 domain
	4	1183	311	putative phosphotransferase	bi	5	3821	100	putative phosphotransferase	bi	12	3984	100	putative phosphotransferase	bi	1	4957	100	putative phosphotransferase	bi	44	5056	88.93	putative phosphotransferase
	4	1184	129	hypothetical protein	bi	5	3822	99.22	hypothetical protein	bi	12	3983	100	hypothetical protein	bi	1	4956	99.22	hypothetical protein	-			0
	4	1185	212	Hydrolase, haloacid dehalogenase-like family	bi	5	3823	100	Hydrolase, haloacid dehalogenase-like family	bi	12	3982	100	Hydrolase, haloacid dehalogenase-like family	bi	1	4955	99.05	Hydrolase, haloacid dehalogenase-like family	bi	44	5055	95.26	Hydrolase, haloacid dehalogenase-like family
	4	1186	196	hypothetical protein	bi	5	3824	100	hypothetical protein	bi	12	3981	100	hypothetical protein	bi	1	4954	100	hypothetical protein	bi	44	5054	97.95	hypothetical protein
	4	1187	144	Acetyltransferase, GNAT family	bi	5	3825	100	Acetyltransferase, GNAT family	bi	12	3980	100	Acetyltransferase, GNAT family	bi	1	4953	99.3	Acetyltransferase, GNAT family	bi	44	5050	95.1	Acetyltransferase, GNAT family
	4	1188	176	D-glycero-beta-D-manno-heptose-1,7-bisphosphate 7-phosphatase (EC 3.1.3.82); possible Histidinol-phosphatase (EC 3.1.3.15)	bi	5	3826	99.43	D-glycero-beta-D-manno-heptose-1,7-bisphosphate 7-phosphatase (EC 3.1.3.82); possible Histidinol-phosphatase (EC 3.1.3.15)	bi	12	3979	100	D-glycero-beta-D-manno-heptose-1,7-bisphosphate 7-phosphatase (EC 3.1.3.82); possible Histidinol-phosphatase (EC 3.1.3.15)	bi	1	4952	99.43	D-glycero-beta-D-manno-heptose-1,7-bisphosphate 7-phosphatase (EC 3.1.3.82); possible Histidinol-phosphatase (EC 3.1.3.15)	bi	44	5049	92.53	D-glycero-beta-D-manno-heptose-1,7-bisphosphate 7-phosphatase (EC 3.1.3.82); possible Histidinol-phosphatase (EC 3.1.3.15)
	4	1189	147	Uncharacterized N-acetyltransferase YhfO, GNAT-family	bi	5	3827	100	Uncharacterized N-acetyltransferase YhfO, GNAT-family	bi	12	3978	99.32	Uncharacterized N-acetyltransferase YhfO, GNAT-family	bi	1	4951	100	Uncharacterized N-acetyltransferase YhfO, GNAT-family	bi	44	5048	95.21	Uncharacterized N-acetyltransferase YhfO, GNAT-family
	4	1190	158	tRNA (adenine(37)-N6)-methyltransferase	bi	5	3828	99.36	tRNA (adenine(37)-N6)-methyltransferase	bi	12	3977	98.73	tRNA (adenine(37)-N6)-methyltransferase	bi	1	4950	99.36	tRNA (adenine(37)-N6)-methyltransferase	bi	44	5047	93.63	tRNA (adenine(37)-N6)-methyltransferase
	4	1191	233	Uncharacterized protein YgeA of aspartate/glutamate/hydantoin racemase family	bi	5	3829	100	Uncharacterized protein YgeA of aspartate/glutamate/hydantoin racemase family	bi	28	5029	100	Uncharacterized protein YgeA of aspartate/glutamate/hydantoin racemase family	bi	1	4949	98.71	Uncharacterized protein YgeA of aspartate/glutamate/hydantoin racemase family	bi	44	5046	88.74	Uncharacterized protein YgeA of aspartate/glutamate/hydantoin racemase family
	4	1192	401	alcohol dehydrogenase, iron-containing	bi	5	3830	96.75	alcohol dehydrogenase, iron-containing	bi	28	5028	96.75	alcohol dehydrogenase, iron-containing	bi	1	4948	99	alcohol dehydrogenase, iron-containing	bi	44	5045	92.44	alcohol dehydrogenase, iron-containing
	4	1193	480	D-beta-hydroxybutyrate permease	bi	5	3831	100	D-beta-hydroxybutyrate permease	bi	28	5027	100	D-beta-hydroxybutyrate permease	bi	1	4947	99.37	D-beta-hydroxybutyrate permease	bi	44	5044	96.45	D-beta-hydroxybutyrate permease
	4	1194	222	Phosphoglycolate phosphatase (EC 3.1.3.18)	bi	5	3832	100	Phosphoglycolate phosphatase (EC 3.1.3.18)	bi	28	5026	100	Phosphoglycolate phosphatase (EC 3.1.3.18)	bi	1	4946	100	Phosphoglycolate phosphatase (EC 3.1.3.18)	bi	44	5043	86.36	Phosphoglycolate phosphatase (EC 3.1.3.18)
	4	1195	266	Uncharacterized integral membrane protein YdaH	bi	5	3833	100	Uncharacterized integral membrane protein YdaH	bi	28	5025	100	Uncharacterized integral membrane protein YdaH	bi	1	4944	100	Uncharacterized integral membrane protein YdaH	bi	44	5042	91.32	Uncharacterized integral membrane protein YdaH
	4	1196	192	hypothetical protein	bi	5	3834	99.48	hypothetical protein	bi	28	5024	100	hypothetical protein	bi	1	4943	98.95	hypothetical protein	bi	44	5041	83.25	hypothetical protein
	4	1197	292	Hydrolase, alpha/beta fold family	bi	5	3835	98.28	Hydrolase, alpha/beta fold family	bi	28	5023	100	Hydrolase, alpha/beta fold family	bi	1	4942	97.94	Hydrolase, alpha/beta fold family	bi	44	5040	88.66	Hydrolase, alpha/beta fold family
	4	1198	447	Sodium-dependent transporter, SNF family	bi	5	3836	99.78	Sodium-dependent transporter, SNF family	bi	28	5022	100	Sodium-dependent transporter, SNF family	bi	1	4941	99.78	Sodium-dependent transporter, SNF family	bi	44	5039	98.43	Sodium-dependent transporter, SNF family
	4	1199	433	Aspartyl-tRNA synthetase (EC 6.1.1.12) @ Aspartyl-tRNA(Asn) synthetase (EC 6.1.1.23)	bi	5	3837	99.31	Aspartyl-tRNA synthetase (EC 6.1.1.12) @ Aspartyl-tRNA(Asn) synthetase (EC 6.1.1.23)	bi	28	5021	100	Aspartyl-tRNA synthetase (EC 6.1.1.12) @ Aspartyl-tRNA(Asn) synthetase (EC 6.1.1.23)	bi	1	4940	96.99	Aspartyl-tRNA synthetase (EC 6.1.1.12) @ Aspartyl-tRNA(Asn) synthetase (EC 6.1.1.23)	bi	44	5032	88.89	Aspartyl-tRNA synthetase (EC 6.1.1.12) @ Aspartyl-tRNA(Asn) synthetase (EC 6.1.1.23)
	4	1200	160	hypothetical protein	bi	5	3838	100	hypothetical protein	bi	28	5020	100	hypothetical protein	bi	1	4939	99.37	hypothetical protein	bi	44	5030	82.91	hypothetical protein
	4	1201	503	neutral metalloprotease, putative	bi	5	3839	100	neutral metalloprotease, putative	bi	28	5019	100	neutral metalloprotease, putative	bi	1	4938	100	neutral metalloprotease, putative	bi	44	5029	95.83	neutral metalloprotease, putative
	4	1202	1034	Isoleucyl-tRNA synthetase (EC 6.1.1.5)	bi	5	3840	99.71	Isoleucyl-tRNA synthetase (EC 6.1.1.5)	bi	28	5018	100	Isoleucyl-tRNA synthetase (EC 6.1.1.5)	bi	1	4937	99.9	Isoleucyl-tRNA synthetase (EC 6.1.1.5)	bi	44	5026	95.06	Isoleucyl-tRNA synthetase (EC 6.1.1.5)
	4	1203	1401	TPR-repeat-containing protein	bi	5	3841	99.79	TPR-repeat-containing protein	bi	28	5017	100	TPR-repeat-containing protein	bi	1	4936	99.86	TPR-repeat-containing protein	bi	44	5025	89.79	TPR-repeat-containing protein
	4	1204	301	SAM-dependent methyltransferase	bi	5	3842	99.33	SAM-dependent methyltransferase	bi	28	5016	99.67	SAM-dependent methyltransferase	bi	1	4935	99.33	SAM-dependent methyltransferase	bi	44	5022	86.44	SAM-dependent methyltransferase
	4	1205	563	Arginyl-tRNA synthetase (EC 6.1.1.19)	bi	5	3843	100	Arginyl-tRNA synthetase (EC 6.1.1.19)	bi	28	5015	100	Arginyl-tRNA synthetase (EC 6.1.1.19)	bi	1	4934	99.82	Arginyl-tRNA synthetase (EC 6.1.1.19)	bi	44	5020	96.26	Arginyl-tRNA synthetase (EC 6.1.1.19)
	4	1206	259	Protein-L-isoD(D-D) O-methyltransferase	bi	5	3844	99.61	Protein-L-isoD(D-D) O-methyltransferase	bi	28	5014	100	Protein-L-isoD(D-D) O-methyltransferase	bi	1	4933	100	Protein-L-isoD(D-D) O-methyltransferase	bi	44	5019	91.47	Protein-L-isoD(D-D) O-methyltransferase
	4	1207	145	UPF0403 protein YphP	bi	5	3845	100	UPF0403 protein YphP	bi	28	5013	100	UPF0403 protein YphP	bi	1	4932	100	UPF0403 protein YphP	bi	44	5018	98.61	UPF0403 protein YphP
	4	1208	128	Thioredoxin	bi	5	3846	100	Thioredoxin	bi	28	5012	100	Thioredoxin	bi	1	4931	100	Thioredoxin	bi	44	5017	92.91	Thioredoxin
	4	1209	376	PBS lyase HEAT-like repeat domain protein	bi	5	3847	100	PBS lyase HEAT-like repeat domain protein	bi	28	5011	100	PBS lyase HEAT-like repeat domain protein	bi	1	4930	100	PBS lyase HEAT-like repeat domain protein	bi	44	5016	97.07	PBS lyase HEAT-like repeat domain protein
	4	1210	42	FIG01229114: hypothetical protein	bi	5	3848	100	FIG01229114: hypothetical protein	bi	28	5010	100	FIG01229114: hypothetical protein	bi	1	4929	100	FIG01229114: hypothetical protein	-			0
	4	1211	130	hypothetical protein	bi	5	3849	99.22	hypothetical protein	bi	28	5009	100	hypothetical protein	bi	1	4928	99.22	hypothetical protein	bi	22	3766	89.92	hypothetical protein
	4	1212	112	Single-stranded DNA-binding protein	bi	5	3850	100	Single-stranded DNA-binding protein	bi	28	5008	100	Single-stranded DNA-binding protein	bi	1	4927	100	Single-stranded DNA-binding protein	bi	44	5015	85.59	Single-stranded DNA-binding protein
	4	1213	85	hypothetical protein	bi	5	3851	98.81	hypothetical protein	bi	28	5007	100	hypothetical protein	bi	1	4926	100	hypothetical protein	bi	44	5014	80.95	hypothetical protein
	4	1214	244	Membrane protein	bi	5	3852	100	Membrane protein	bi	28	5006	100	Membrane protein	bi	1	4925	100	Membrane protein	bi	44	5013	94.65	Membrane protein
	4	1215	632	Bis-ABC ATPase Uup	bi	5	3853	100	Bis-ABC ATPase Uup	bi	28	5005	100	Bis-ABC ATPase Uup	bi	1	4924	100	Bis-ABC ATPase Uup	bi	44	5012	98.1	Bis-ABC ATPase Uup
	4	1216	216	HD domain protein	bi	5	3854	100	HD domain protein	bi	28	5004	100	HD domain protein	bi	1	4923	99.53	HD domain protein	bi	44	5011	94.88	HD domain protein
	4	1217	243	hypothetical protein	bi	5	3855	100	hypothetical protein	bi	28	5003	100	hypothetical protein	bi	1	4922	100	hypothetical protein	bi	44	5010	65.15	hypothetical protein
	4	1218	92	SpoVS-related protein, type 1	bi	5	3922	100	SpoVS-related protein, type 1	bi	64	5726	100	SpoVS-related protein, type 1	bi	1	4858	100	SpoVS-related protein, type 1	bi	44	4975	90.11	SpoVS-related protein, type 1
	4	1219	534	Lipase	bi	5	3923	100	Lipase	bi	64	5727	100	Lipase	bi	1	4857	100	Lipase	bi	44	4972	90.99	Lipase
	4	1220	280	N-acetyltransferase family protein	bi	5	3924	100	N-acetyltransferase family protein	bi	80	5800	100	N-acetyltransferase family protein	bi	1	4856	99.28	N-acetyltransferase family protein	bi	44	4971	89.61	N-acetyltransferase family protein
	4	1221	70	hypothetical protein	bi	5	3925	100	hypothetical protein	bi	80	5801	100	hypothetical protein	bi	1	4855	98.55	hypothetical protein	bi	44	4970	94.12	hypothetical protein
	4	1222	51	Exosporium protein G	bi	5	3926	100	Exosporium protein G	bi	80	5802	100	Exosporium protein G	bi	1	4854	100	Exosporium protein G	bi	44	4969	90	Exosporium protein G
	4	1223	70	Phage protein	bi	5	3927	100	Phage protein	bi	4	2115	100	Phage protein	bi	1	4853	100	Phage protein	-			0
	4	1224	318	FIG01242401: hypothetical protein	bi	5	3928	100	FIG01242401: hypothetical protein	bi	4	2116	100	FIG01242401: hypothetical protein	bi	1	4852	98.74	FIG01242401: hypothetical protein	-			0
	4	1225	246	methyltransferase Atu1041	bi	5	3929	100	methyltransferase Atu1041	bi	4	2117	100	methyltransferase Atu1041	bi	1	4851	100	methyltransferase Atu1041	uni	25	3932	31.58	methylase
	4	1226	182	Ribosomal-protein-S5p-alanine acetyltransferase (EC 2.3.1.128)	bi	5	3930	100	Ribosomal-protein-S5p-alanine acetyltransferase (EC 2.3.1.128)	bi	4	2118	100	Ribosomal-protein-S5p-alanine acetyltransferase (EC 2.3.1.128)	bi	1	4850	100	Ribosomal-protein-S5p-alanine acetyltransferase (EC 2.3.1.128)	uni	11	1753	39.31	Ribosomal-protein-S5p-alanine acetyltransferase (EC 2.3.1.128)
	4	1227	61	Phage integrase	bi	5	3931	100	Phage integrase	bi	4	2119	100	Phage integrase	bi	1	4849	98.33	Phage integrase	uni	44	4993	91.67	Phage integrase
	4	1228	105	Phage protein	bi	5	3932	98.08	Phage protein	bi	4	2120	100	Phage protein	bi	1	4848	98.08	Phage protein	uni	44	4992	66.2	Phage protein
	4	1229	262	hypothetical protein	bi	5	3933	99.23	hypothetical protein	bi	4	2121	100	hypothetical protein	bi	1	4847	99.62	hypothetical protein	uni	82	5923	59.53	hypothetical protein
	4	1230	263	beta-galactosidase (EC 3.2.1.23)	bi	5	3934	100	beta-galactosidase (EC 3.2.1.23)	bi	4	2122	100	beta-galactosidase (EC 3.2.1.23)	bi	1	4846	100	beta-galactosidase (EC 3.2.1.23)	bi	9	844	64.82	beta-galactosidase (EC 3.2.1.23)
	4	1231	113	hypothetical protein	bi	5	3935	100	hypothetical protein	bi	4	2123	100	hypothetical protein	bi	1	4845	100	hypothetical protein	-			0
	4	1232	236	Repair of Iron Centers di-iron protein	bi	5	3936	100	Repair of Iron Centers di-iron protein	bi	4	2125	100	Repair of Iron Centers di-iron protein	bi	1	4844	100	Repair of Iron Centers di-iron protein	bi	44	4966	96.17	Repair of Iron Centers di-iron protein
	4	1233	802	Nitrite reductase [NAD(P)H] large subunit (EC 1.7.1.4)	bi	5	3937	98.13	Nitrite reductase [NAD(P)H] large subunit (EC 1.7.1.4)	bi	4	2126	100	Nitrite reductase [NAD(P)H] large subunit (EC 1.7.1.4)	bi	1	4843	100	Nitrite reductase [NAD(P)H] large subunit (EC 1.7.1.4)	bi	44	4965	97	Nitrite reductase [NAD(P)H] large subunit (EC 1.7.1.4)
	4	1234	106	Nitrite reductase [NAD(P)H] small subunit (EC 1.7.1.4)	bi	5	3938	94.29	Nitrite reductase [NAD(P)H] small subunit (EC 1.7.1.4)	bi	4	2127	100	Nitrite reductase [NAD(P)H] small subunit (EC 1.7.1.4)	bi	1	4842	100	Nitrite reductase [NAD(P)H] small subunit (EC 1.7.1.4)	bi	44	4964	97.14	Nitrite reductase [NAD(P)H] small subunit (EC 1.7.1.4)
	4	1235	475	Uroporphyrinogen-III methyltransferase (EC 2.1.1.107) / Uroporphyrinogen-III synthase (EC 4.2.1.75)	bi	5	3939	98.95	Uroporphyrinogen-III methyltransferase (EC 2.1.1.107) / Uroporphyrinogen-III synthase (EC 4.2.1.75)	bi	4	2128	99.58	Uroporphyrinogen-III methyltransferase (EC 2.1.1.107) / Uroporphyrinogen-III synthase (EC 4.2.1.75)	bi	1	4841	99.58	Uroporphyrinogen-III methyltransferase (EC 2.1.1.107) / Uroporphyrinogen-III synthase (EC 4.2.1.75)	bi	44	4963	91.31	Uroporphyrinogen-III methyltransferase (EC 2.1.1.107) / Uroporphyrinogen-III synthase (EC 4.2.1.75)
	4	1236	237	Sirohydrochlorin ferrochelatase SirB (EC 4.99.1.4)	bi	5	3940	99.58	Sirohydrochlorin ferrochelatase SirB (EC 4.99.1.4)	bi	4	2129	100	Sirohydrochlorin ferrochelatase SirB (EC 4.99.1.4)	bi	1	4840	100	Sirohydrochlorin ferrochelatase SirB (EC 4.99.1.4)	bi	44	4962	93.22	Sirohydrochlorin ferrochelatase SirB (EC 4.99.1.4)
	4	1237	157	Precorrin-2 oxidase (EC 1.3.1.76)	bi	5	3941	100	Precorrin-2 oxidase (EC 1.3.1.76)	bi	4	2130	100	Precorrin-2 oxidase (EC 1.3.1.76)	bi	1	4839	98.72	Precorrin-2 oxidase (EC 1.3.1.76)	bi	44	4961	90.38	Precorrin-2 oxidase (EC 1.3.1.76)
	4	1238	126	hypothetical protein	bi	5	3942	99.2	hypothetical protein	bi	4	2131	100	hypothetical protein	bi	1	4838	98.4	hypothetical protein	bi	82	5908	91.2	hypothetical protein
	4	1239	390	Nitrate/nitrite transporter NarT	bi	5	3943	100	Nitrate/nitrite transporter NarT	bi	4	2132	100	Nitrate/nitrite transporter NarT	bi	1	4837	100	Nitrate/nitrite transporter NarT	bi	44	4957	98.46	Nitrate/nitrite transporter NarT
	4	1240	78	Molybdopterin synthase sulfur carrier subunit	bi	5	3944	100	Molybdopterin synthase sulfur carrier subunit	bi	4	2133	100	Molybdopterin synthase sulfur carrier subunit	bi	1	4836	100	Molybdopterin synthase sulfur carrier subunit	bi	44	4956	88.31	Molybdopterin synthase sulfur carrier subunit
	4	1241	157	Molybdopterin synthase catalytic subunit MoaE (EC 2.8.1.12)	bi	5	3945	99.36	Molybdopterin synthase catalytic subunit MoaE (EC 2.8.1.12)	bi	4	2134	100	Molybdopterin synthase catalytic subunit MoaE (EC 2.8.1.12)	bi	1	4835	99.36	Molybdopterin synthase catalytic subunit MoaE (EC 2.8.1.12)	bi	44	4955	90.97	Molybdopterin synthase catalytic subunit MoaE (EC 2.8.1.12)
	4	1242	430	Molybdopterin molybdenumtransferase (EC 2.10.1.1)	bi	5	3946	100	Molybdopterin molybdenumtransferase (EC 2.10.1.1)	bi	4	2135	100	Molybdopterin molybdenumtransferase (EC 2.10.1.1)	bi	1	4834	99.77	Molybdopterin molybdenumtransferase (EC 2.10.1.1)	bi	44	4954	91.38	Molybdopterin molybdenumtransferase (EC 2.10.1.1)
	4	1243	338	Molybdopterin-synthase adenylyltransferase (EC 2.7.7.80)	bi	5	3947	99.7	Molybdopterin-synthase adenylyltransferase (EC 2.7.7.80)	bi	4	2136	100	Molybdopterin-synthase adenylyltransferase (EC 2.7.7.80)	bi	1	4833	100	Molybdopterin-synthase adenylyltransferase (EC 2.7.7.80)	bi	44	4953	92.58	Molybdopterin-synthase adenylyltransferase (EC 2.7.7.80)
	4	1244	338	GTP 3',8-cyclase (EC 4.1.99.22)	bi	5	3948	99.41	GTP 3',8-cyclase (EC 4.1.99.22)	bi	4	2137	100	GTP 3',8-cyclase (EC 4.1.99.22)	bi	1	4832	99.11	GTP 3',8-cyclase (EC 4.1.99.22)	bi	44	4952	95.25	GTP 3',8-cyclase (EC 4.1.99.22)
	4	1245	231	Anaerobic regulatory protein Fnr	bi	5	3949	100	Anaerobic regulatory protein Fnr	bi	4	2138	100	Anaerobic regulatory protein Fnr	bi	1	4831	100	Anaerobic regulatory protein Fnr	bi	44	4951	98.7	Anaerobic regulatory protein Fnr
	4	1246	230	Respiratory nitrate reductase gamma chain (EC 1.7.99.4)	bi	5	3950	99.56	Respiratory nitrate reductase gamma chain (EC 1.7.99.4)	bi	4	2139	99.13	Respiratory nitrate reductase gamma chain (EC 1.7.99.4)	bi	1	4830	99.56	Respiratory nitrate reductase gamma chain (EC 1.7.99.4)	bi	44	4950	96.07	Respiratory nitrate reductase gamma chain (EC 1.7.99.4)
	4	1247	177	Respiratory nitrate reductase delta chain (EC 1.7.99.4)	bi	5	3951	100	Respiratory nitrate reductase delta chain (EC 1.7.99.4)	bi	4	2140	99.43	Respiratory nitrate reductase delta chain (EC 1.7.99.4)	bi	1	4829	100	Respiratory nitrate reductase delta chain (EC 1.7.99.4)	bi	44	4949	95.45	Respiratory nitrate reductase delta chain (EC 1.7.99.4)
	4	1248	492	Respiratory nitrate reductase beta chain (EC 1.7.99.4)	bi	5	3952	100	Respiratory nitrate reductase beta chain (EC 1.7.99.4)	bi	4	2141	99.8	Respiratory nitrate reductase beta chain (EC 1.7.99.4)	bi	1	4828	99.8	Respiratory nitrate reductase beta chain (EC 1.7.99.4)	bi	44	4948	98.17	Respiratory nitrate reductase beta chain (EC 1.7.99.4)
	4	1249	1228	Respiratory nitrate reductase alpha chain (EC 1.7.99.4)	bi	5	3953	100	Respiratory nitrate reductase alpha chain (EC 1.7.99.4)	bi	4	2142	99.92	Respiratory nitrate reductase alpha chain (EC 1.7.99.4)	bi	1	4827	99.67	Respiratory nitrate reductase alpha chain (EC 1.7.99.4)	bi	44	4947	97.96	Respiratory nitrate reductase alpha chain (EC 1.7.99.4)
	4	1250	321	FIG022979: MoxR-like ATPases	bi	5	3954	100	FIG022979: MoxR-like ATPases	bi	4	2143	100	FIG022979: MoxR-like ATPases	bi	1	4826	100	FIG022979: MoxR-like ATPases	bi	44	4943	95	FIG022979: MoxR-like ATPases
	4	1251	405	FIG002343: hypothetical protein	bi	5	3955	100	FIG002343: hypothetical protein	bi	4	2144	100	FIG002343: hypothetical protein	bi	1	4825	100	FIG002343: hypothetical protein	bi	44	4942	89.36	FIG002343: hypothetical protein
	4	1252	743	FIG001454: Transglutaminase-like enzymes, putative cysteine proteases	bi	5	3956	99.87	FIG001454: Transglutaminase-like enzymes, putative cysteine proteases	bi	4	2145	100	FIG001454: Transglutaminase-like enzymes, putative cysteine proteases	bi	1	4824	98.52	FIG001454: Transglutaminase-like enzymes, putative cysteine proteases	bi	44	4941	89.35	FIG001454: Transglutaminase-like enzymes, putative cysteine proteases
	4	1253	161	Glutathione peroxidase (EC 1.11.1.9) @ Thioredoxin peroxidase (EC 1.11.1.15)	bi	5	3957	100	Glutathione peroxidase (EC 1.11.1.9) @ Thioredoxin peroxidase (EC 1.11.1.15)	bi	4	2146	100	Glutathione peroxidase (EC 1.11.1.9) @ Thioredoxin peroxidase (EC 1.11.1.15)	bi	1	4823	99.38	Glutathione peroxidase (EC 1.11.1.9) @ Thioredoxin peroxidase (EC 1.11.1.15)	bi	44	4940	98.75	Glutathione peroxidase (EC 1.11.1.9) @ Thioredoxin peroxidase (EC 1.11.1.15)
	4	1254	70	hypothetical protein	bi	5	3958	100	hypothetical protein	bi	4	2147	98.55	hypothetical protein	bi	1	4822	98.55	hypothetical protein	bi	44	4939	94.2	hypothetical protein
	4	1255	323	MBL-fold metallo-hydrolase superfamily	bi	5	3959	100	MBL-fold metallo-hydrolase superfamily	bi	4	2148	100	MBL-fold metallo-hydrolase superfamily	bi	1	4821	99.07	MBL-fold metallo-hydrolase superfamily	bi	44	4938	96.58	MBL-fold metallo-hydrolase superfamily
	4	1256	145	OMP, Outer membrane protein	bi	5	3960	100	OMP, Outer membrane protein	bi	4	2149	100	OMP, Outer membrane protein	bi	1	4820	100	OMP, Outer membrane protein	bi	44	4937	93.06	OMP, Outer membrane protein
	4	1257	82	FIG01232336: hypothetical protein	bi	5	3961	98.77	FIG01232336: hypothetical protein	bi	4	2150	98.77	FIG01232336: hypothetical protein	bi	1	4819	97.53	FIG01232336: hypothetical protein	bi	44	4936	86.08	FIG01232336: hypothetical protein
	4	1258	227	hypothetical protein	bi	5	3962	99.56	hypothetical protein	bi	4	2151	86.73	hypothetical protein	bi	1	4818	89.38	hypothetical protein	bi	44	4935	90.27	hypothetical protein
	4	1259	193	RNA polymerase ECF-type sigma factor	bi	5	3963	100	RNA polymerase ECF-type sigma factor	bi	4	2152	97.92	RNA polymerase ECF-type sigma factor	bi	1	4817	100	RNA polymerase ECF-type sigma factor	bi	44	4934	93.23	RNA polymerase ECF-type sigma factor
	4	1260	329	Putative Zn-dependent oxidoreductase BA2113	bi	5	3964	99.7	Putative Zn-dependent oxidoreductase BA2113	bi	4	2153	98.78	Putative Zn-dependent oxidoreductase BA2113	bi	1	4816	100	Putative Zn-dependent oxidoreductase BA2113	bi	44	4933	90.24	Putative Zn-dependent oxidoreductase BA2113
	4	1261	213	hypothetical protein	bi	5	3965	100	hypothetical protein	bi	4	2154	98.11	hypothetical protein	bi	1	4815	100	hypothetical protein	bi	44	4932	84.43	hypothetical protein
	4	1262	128	Glyoxalase family protein	bi	5	3966	100	Glyoxalase family protein	bi	4	2155	100	Glyoxalase family protein	bi	1	4814	100	Glyoxalase family protein	bi	44	4931	96.06	Glyoxalase family protein
	4	1263	390	ATP-dependent RNA helicase YfmL	bi	5	3967	100	ATP-dependent RNA helicase YfmL	bi	4	2156	99.74	ATP-dependent RNA helicase YfmL	bi	1	4813	100	ATP-dependent RNA helicase YfmL	bi	44	4925	97.94	ATP-dependent RNA helicase YfmL
	4	1264	176	hypothetical protein	bi	5	3968	100	hypothetical protein	bi	4	2157	99.43	hypothetical protein	bi	1	4812	100	hypothetical protein	bi	44	4924	96	Bacillus cereus group-specific protein, uncharacterized
	4	1265	584	Formate--tetrahydrofolate ligase (EC 6.3.4.3)	bi	5	3969	100	Formate--tetrahydrofolate ligase (EC 6.3.4.3)	bi	4	2158	99.83	Formate--tetrahydrofolate ligase (EC 6.3.4.3)	bi	1	4811	99.66	Formate--tetrahydrofolate ligase (EC 6.3.4.3)	bi	44	4923	98.8	Formate--tetrahydrofolate ligase (EC 6.3.4.3)
	4	1266	227	SAM-dependent methyltransferase	bi	5	3970	97.35	SAM-dependent methyltransferase	bi	4	2159	97.79	SAM-dependent methyltransferase	bi	1	4810	99.56	SAM-dependent methyltransferase	bi	44	4922	91.15	SAM-dependent methyltransferase
	4	1267	113	hypothetical protein	bi	5	3972	99.11	hypothetical protein	bi	4	2161	99.11	hypothetical protein	bi	1	4809	100	hypothetical protein	bi	44	4921	97.32	hypothetical protein
	4	1268	71	hypothetical protein	bi	5	3973	100	hypothetical protein	bi	4	2162	100	hypothetical protein	bi	1	4808	100	hypothetical protein	bi	44	4920	98.57	hypothetical protein
	4	1269	107	hypothetical protein	bi	5	3974	99.06	hypothetical protein	bi	4	2163	99.06	hypothetical protein	bi	1	4807	100	hypothetical protein	bi	44	4919	95.28	hypothetical protein
	4	1270	259	hypothetical protein	bi	5	3975	100	hypothetical protein	bi	4	2164	100	hypothetical protein	bi	1	4806	99.61	hypothetical protein	bi	44	4918	99.22	hypothetical protein
	4	1271	142	hypothetical protein	bi	5	3976	99.29	hypothetical protein	bi	4	2165	99.29	hypothetical protein	bi	1	4805	100	hypothetical protein	bi	44	4917	99.29	hypothetical protein
	4	1272	205	Acetyltransferase	bi	5	3977	98.5	Acetyltransferase	bi	4	2166	97.55	Acetyltransferase	bi	1	4804	99.51	Acetyltransferase	uni	44	4916	87.5	Acetyltransferase
	4	1273	306	hypothetical protein	uni	2	2363	25.7	Site-specific tyrosine recombinase XerC	bi	4	2167	99.67	hypothetical protein	bi	1	4803	97.38	hypothetical protein	uni	33	4523	30.55	hypothetical protein
	4	1274	251	hypothetical protein	uni	4	3191	25.24	Transcriptional regulator, DeoR family	bi	4	2168	91.2	FIG01229257: hypothetical protein	bi	1	4802	99.6	hypothetical protein	uni	5	480	26.21	Transcriptional regulator, DeoR family
	4	1275	75	hypothetical protein	-			0		bi	4	2170	95.95	hypothetical protein	bi	1	4801	100	hypothetical protein	-			0
	4	1276	93	hypothetical protein	-			0		bi	4	2171	94.57	hypothetical protein	-			0		-			0
	4	1277	81	hypothetical protein	-			0		-			0		-			0		-			0
	4	1278	302	hypothetical protein	-			0		-			0		-			0		-			0
	4	1279	103	hypothetical protein	-			0		-			0		-			0		-			0
	4	1280	732	hypothetical protein	-			0		-			0		-			0		-			0
	4	1281	86	hypothetical protein	-			0		-			0		-			0		-			0
	4	1282	90	hypothetical protein	-			0		-			0		-			0		-			0
	4	1283	746	hypothetical protein	uni	5	3878	21.18	hypothetical protein	uni	3	1657	25.25	Tail length tape measure protein	uni	1	4904	23.96	Phage tail length tape-measure protein T	bi	16	2767	26.2	hypothetical protein
	4	1284	215	FIG01229456: hypothetical protein	-			0		bi	4	2173	38.51	FIG01225169: hypothetical protein	bi	1	4797	28.36	FIG01225169: hypothetical protein	-			0
	4	1285	93	hypothetical protein	-			0		-			0		-			0		-			0
	4	1286	229	hypothetical protein	-			0		-			0		-			0		-			0
	4	1287	244	Phage antirepressor protein	-			0		-			0		-			0		-			0
	4	1288	199	hypothetical protein	-			0		-			0		-			0		-			0
	4	1289	66	hypothetical protein	-			0		-			0		-			0		-			0
	4	1290	109	hypothetical protein	-			0		uni	4	2171	38.38	hypothetical protein	-			0		-			0
	4	1291	182	DNA-damage-inducible protein D	-			0		-			0		-			0		-			0
	4	1292	123	hypothetical protein	-			0		-			0		-			0		-			0
	4	1293	179	hypothetical protein	-			0		-			0		-			0		-			0
	4	1294	83	hypothetical protein	-			0		-			0		bi	1	4789	88.24	hypothetical protein	-			0
	4	1295	64	Acetyltransferase	uni	5	3977	98.41	Acetyltransferase	bi	4	2183	98.41	Acetyltransferase	bi	1	4788	98.41	Acetyltransferase	bi	44	4916	96.83	Acetyltransferase
	4	1296	263	hypothetical protein	bi	5	3978	91.18	hypothetical protein	bi	4	2185	67.86	hypothetical protein	bi	1	4786	57.82	hypothetical protein	bi	44	4903	68.42	hypothetical protein
	4	1297	53	FIG01225657: hypothetical protein	bi	5	3981	72.73	hypothetical protein	bi	4	2184	61.76	hypothetical protein	bi	1	4779	73.17	hypothetical protein	bi	44	4910	70.97	hypothetical protein
	4	1298	117	hypothetical protein	-			0		bi	4	2187	95.69	hypothetical protein	bi	1	4782	73.58	hypothetical protein	-			0
	4	1299	87	FIG01225161: hypothetical protein	-			0		bi	4	2188	100	FIG01225161: hypothetical protein	bi	1	4781	87.21	FIG01225161: hypothetical protein	-			0
	4	1300	528	hypothetical protein	-			0		bi	4	2189	89.37	hypothetical protein	bi	1	4780	48.11	hypothetical protein	-			0
	4	1301	277	hypothetical protein	uni	5	3981	48.69	hypothetical protein	bi	4	2190	82.18	hypothetical protein	bi	1	4787	51.69	hypothetical protein	bi	44	4915	51.74	hypothetical protein
	4	1302	1502	FtsK/SpoIIIE family protein, putative EssC/YukB component of Type VII secretion system	bi	5	3990	79.6	FtsK/SpoIIIE family protein, putative EssC/YukB component of Type VII secretion system	bi	4	2191	98.73	FtsK/SpoIIIE family protein, putative EssC/YukB component of Type VII secretion system	bi	1	4778	99.93	FtsK/SpoIIIE family protein, putative EssC/YukB component of Type VII secretion system	bi	44	4894	79	FtsK/SpoIIIE family protein, putative EssC/YukB component of Type VII secretion system
	4	1303	400	Putative secretion system component EssB/YukC	bi	5	3991	91.48	Putative secretion system component EssB/YukC	bi	4	2192	100	Putative secretion system component EssB/YukC	bi	1	4777	100	Putative secretion system component EssB/YukC	bi	44	4893	96.49	Putative secretion system component EssB/YukC
	4	1304	84	Putative secretion accessory protein EsaB/YukD	bi	5	3992	92.77	Putative secretion accessory protein EsaB/YukD	bi	4	2193	100	Putative secretion accessory protein EsaB/YukD	bi	1	4776	100	Putative secretion accessory protein EsaB/YukD	bi	44	4892	97.59	Putative secretion accessory protein EsaB/YukD
	4	1305	168	Putative secretion system component EssA	bi	5	3993	99.4	Putative secretion system component EssA	bi	4	2194	100	Putative secretion system component EssA	bi	1	4775	100	Putative secretion system component EssA	bi	44	4891	87.43	Putative secretion system component EssA
	4	1306	1231	Putative secretion accessory protein EsaA/YueB @ Bacteriophage SPP1 receptor	bi	5	3994	95.1	Putative secretion accessory protein EsaA/YueB @ Bacteriophage SPP1 receptor	bi	4	2195	90.28	Putative secretion accessory protein EsaA/YueB @ Bacteriophage SPP1 receptor	bi	1	4774	99.76	Putative secretion accessory protein EsaA/YueB @ Bacteriophage SPP1 receptor	bi	44	4890	91.92	Putative secretion accessory protein EsaA/YueB @ Bacteriophage SPP1 receptor
	4	1307	99	6 kDa early secretory antigenic target ESAT-6 (EsxA)	bi	5	3995	100	6 kDa early secretory antigenic target ESAT-6 (EsxA)	bi	4	2196	100	6 kDa early secretory antigenic target ESAT-6 (EsxA)	bi	1	4773	100	6 kDa early secretory antigenic target ESAT-6 (EsxA)	bi	44	4889	98.98	6 kDa early secretory antigenic target ESAT-6 (EsxA)
	4	1308	143	Acetyltransferase, GNAT family	bi	1	1311	97.89	Acetyltransferase, GNAT family	bi	4	2197	100	Acetyltransferase, GNAT family	bi	1	4772	97.89	Acetyltransferase, GNAT family	bi	44	4887	83.8	Acetyltransferase, GNAT family
	4	1309	124	hypothetical protein	bi	1	1310	98.37	hypothetical protein	bi	4	2198	98.37	hypothetical protein	bi	1	4771	98.37	hypothetical protein	bi	44	4886	79.67	hypothetical protein
	4	1310	162	Acetyltransferase, GNAT family	bi	1	1309	98.14	Acetyltransferase, GNAT family	bi	4	2199	100	Acetyltransferase, GNAT family	bi	1	4770	97.52	Acetyltransferase, GNAT family	bi	44	4885	90.06	Acetyltransferase, GNAT family
	4	1311	187	hypothetical protein	bi	1	1308	97.31	hypothetical protein	bi	4	2200	100	hypothetical protein	bi	1	4769	97.31	hypothetical protein	bi	44	4884	82.12	hypothetical protein
	4	1312	189	Acetyltransferase, GNAT family	bi	1	1307	97.87	Acetyltransferase, GNAT family	bi	4	2201	100	Acetyltransferase, GNAT family	bi	1	4768	97.87	Acetyltransferase, GNAT family	bi	44	4883	89.89	Acetyltransferase, GNAT family
	4	1313	46	hypothetical protein	-			0		-			0		-			0		-			0
	4	1314	376	Possible serine/threonine specific protein phosphatase (EC 3.1.3.16)	bi	1	1306	100	Possible serine/threonine specific protein phosphatase (EC 3.1.3.16)	bi	4	2202	99.47	Possible serine/threonine specific protein phosphatase (EC 3.1.3.16)	bi	1	4767	100	Possible serine/threonine specific protein phosphatase (EC 3.1.3.16)	bi	44	4881	80.71	Possible serine/threonine specific protein phosphatase (EC 3.1.3.16)
	4	1315	141	Acetyltransferase, GNAT family	bi	1	1305	100	Acetyltransferase, GNAT family	bi	4	2203	98.57	Acetyltransferase, GNAT family	bi	1	4766	100	Acetyltransferase, GNAT family	bi	44	4880	82.86	Acetyltransferase, GNAT family
	4	1316	467	Transcriptional regulator, GntR family domain / Aspartate aminotransferase (EC 2.6.1.1)	bi	1	1304	100	Transcriptional regulator, GntR family domain / Aspartate aminotransferase (EC 2.6.1.1)	bi	4	2204	98.93	Transcriptional regulator, GntR family domain / Aspartate aminotransferase (EC 2.6.1.1)	bi	1	4765	99.57	Transcriptional regulator, GntR family domain / Aspartate aminotransferase (EC 2.6.1.1)	bi	44	4879	75.48	Transcriptional regulator, GntR family domain / Aspartate aminotransferase (EC 2.6.1.1)
	4	1317	282	Uncharacterized membrane protein Bsu0528 (YdeO)	bi	1	1303	100	Uncharacterized membrane protein Bsu0528 (YdeO)	bi	4	2205	100	Uncharacterized membrane protein Bsu0528 (YdeO)	bi	1	4764	100	Uncharacterized membrane protein Bsu0528 (YdeO)	bi	44	4878	99.28	Uncharacterized membrane protein Bsu0528 (YdeO)
	4	1318	403	Macrolide glycosyltransferase (EC 2.4.1.-)	bi	1	1302	99.75	Macrolide glycosyltransferase (EC 2.4.1.-)	bi	4	2206	99.75	Macrolide glycosyltransferase (EC 2.4.1.-)	bi	1	4763	100	Macrolide glycosyltransferase (EC 2.4.1.-)	bi	44	4877	88.81	Macrolide glycosyltransferase (EC 2.4.1.-)
	4	1319	293	hypothetical protein	bi	1	1301	98.97	hypothetical protein	bi	4	2207	98.97	hypothetical protein	bi	1	4762	98.97	hypothetical protein	bi	44	4876	82.88	hypothetical protein
	4	1320	309	Acetyltransferase, GNAT family	bi	1	1300	98.97	Acetyltransferase, GNAT family	bi	4	2208	98.97	Acetyltransferase, GNAT family	bi	1	4761	98.28	Acetyltransferase, GNAT family	bi	44	4875	78.67	Acetyltransferase, GNAT family
	4	1321	392	Alanine racemase (EC 5.1.1.1)	bi	1	1299	98.98	Alanine racemase (EC 5.1.1.1)	bi	4	2209	98.98	Alanine racemase (EC 5.1.1.1)	bi	1	4760	98.98	Alanine racemase (EC 5.1.1.1)	bi	44	4873	94.12	Alanine racemase (EC 5.1.1.1)
	4	1322	154	hypothetical protein	bi	1	1298	98.04	hypothetical protein	bi	4	2210	98.04	hypothetical protein	bi	1	4759	98.69	hypothetical protein	bi	44	4872	80.39	hypothetical protein
	4	1323	399	Multidrug resistance protein ErmB	bi	1	1297	98.99	Multidrug resistance protein ErmB	bi	4	2211	98.49	Multidrug resistance protein ErmB	bi	1	4758	99.5	Multidrug resistance protein ErmB	bi	44	4871	86.9	Multidrug resistance protein ErmB
	4	1324	182	Transcriptional regulator, MarR family	bi	1	1296	97.79	Transcriptional regulator, MarR family	bi	4	2212	97.79	Transcriptional regulator, MarR family	bi	1	4757	100	Transcriptional regulator, MarR family	bi	44	4870	91.71	Transcriptional regulator, MarR family
	4	1325	259	Hydrolase (HAD superfamily) in cluster with DUF1447	bi	1	1295	98.45	Hydrolase (HAD superfamily) in cluster with DUF1447	bi	4	2213	98.06	Hydrolase (HAD superfamily) in cluster with DUF1447	bi	1	4756	99.22	Hydrolase (HAD superfamily) in cluster with DUF1447	bi	44	4869	86.43	Hydrolase (HAD superfamily) in cluster with DUF1447
	4	1326	197	Phosphoglycerate mutase family 3	bi	1	1294	94.9	Phosphoglycerate mutase family 3	bi	4	2214	94.9	Phosphoglycerate mutase family 3	bi	1	4755	95.41	Phosphoglycerate mutase family 3	bi	44	4868	96.43	Phosphoglycerate mutase family 3
	4	1327	341	Stage II sporulation protein P	bi	1	1293	99.12	Stage II sporulation protein P	bi	4	2215	99.12	Stage II sporulation protein P	bi	1	4754	99.41	Stage II sporulation protein P	bi	7	681	50.89	Stage II sporulation protein P
	4	1328	323	Protein QmcA (possibly involved in integral membrane quality control)	bi	1	1292	100	Protein QmcA (possibly involved in integral membrane quality control)	bi	4	2216	100	Protein QmcA (possibly involved in integral membrane quality control)	bi	1	4753	100	Protein QmcA (possibly involved in integral membrane quality control)	bi	44	4867	98.13	Protein QmcA (possibly involved in integral membrane quality control)
	4	1329	143	Putative activity regulator of membrane protease YbbK	bi	1	1291	100	Putative activity regulator of membrane protease YbbK	bi	4	2217	100	Putative activity regulator of membrane protease YbbK	bi	1	4752	100	Putative activity regulator of membrane protease YbbK	bi	44	4866	92.25	Putative activity regulator of membrane protease YbbK
	4	1330	406	putative membrane protein	bi	1	1290	98.02	putative membrane protein	bi	4	2218	98.02	putative membrane protein	bi	1	4751	99.26	putative membrane protein	bi	44	4865	85.68	putative membrane protein
	4	1331	492	Putative secreted amidase SCO6344	bi	1	1289	100	Putative secreted amidase SCO6344	bi	4	2219	99.39	Putative secreted amidase SCO6344	bi	1	4750	98.78	Putative secreted amidase SCO6344	bi	44	4864	89.21	Putative secreted amidase SCO6344
	4	1332	149	MutT/Nudix family protein	bi	1	1288	100	MutT/Nudix family protein	bi	4	2220	98.65	MutT/Nudix family protein	bi	1	4749	100	MutT/Nudix family protein	bi	44	4863	89.86	MutT/Nudix family protein
	4	1333	247	D-alanyl-D-alanine carboxypeptidase (EC 3.4.16.4)	bi	1	1287	99.59	D-alanyl-D-alanine carboxypeptidase (EC 3.4.16.4)	bi	4	2221	98.78	D-alanyl-D-alanine carboxypeptidase (EC 3.4.16.4)	bi	1	4748	98.78	D-alanyl-D-alanine carboxypeptidase (EC 3.4.16.4)	bi	44	4862	96.34	D-alanyl-D-alanine carboxypeptidase (EC 3.4.16.4)
	4	1334	153	GNAT family acetyltransferase BA2069	bi	1	1286	100	GNAT family acetyltransferase BA2069	bi	4	2222	99.34	GNAT family acetyltransferase BA2069	bi	1	4747	99.34	GNAT family acetyltransferase BA2069	bi	44	4861	88.16	GNAT family acetyltransferase BA2069
	4	1335	78	acetyltransferase, GNAT family	bi	1	1285	100	acetyltransferase, GNAT family	-			0		-			0		uni	44	4861	59.09	GNAT family acetyltransferase BA2069
	4	1336	385	Stage II sporulation protein P	bi	1	1284	100	Stage II sporulation protein P	bi	4	2223	100	Stage II sporulation protein P	bi	1	4746	100	Stage II sporulation protein P	bi	44	4860	96.88	Stage II sporulation protein P
	4	1337	99	hypothetical protein	bi	1	1283	100	hypothetical protein	bi	4	2224	100	hypothetical protein	bi	1	4745	100	hypothetical protein	bi	44	4859	82.65	hypothetical protein
	4	1338	176	hypothetical protein	bi	1	1282	100	hypothetical protein	bi	4	2225	100	hypothetical protein	bi	1	4744	100	hypothetical protein	bi	44	4858	85.14	hypothetical protein
	4	1339	110	Protein secretion chaperonin CsaA	bi	1	1281	100	Protein secretion chaperonin CsaA	bi	4	2226	100	Protein secretion chaperonin CsaA	bi	1	4743	99.08	Protein secretion chaperonin CsaA	bi	44	4857	94.5	Protein secretion chaperonin CsaA
	4	1340	451	Na(+)-dependent branched-chain amino acid transporter	bi	1	1280	100	Na(+)-dependent branched-chain amino acid transporter	bi	4	2227	99.78	Na(+)-dependent branched-chain amino acid transporter	bi	1	4742	100	Na(+)-dependent branched-chain amino acid transporter	bi	44	4856	97.1	Na(+)-dependent branched-chain amino acid transporter
	4	1341	216	CBS domain protein	bi	1	1279	100	CBS domain protein	bi	4	2228	100	CBS domain protein	bi	1	4741	100	CBS domain protein	bi	44	4855	94.88	CBS domain protein
	4	1342	290	Membrane protein	bi	1	1278	99.65	Membrane protein	bi	4	2229	100	Membrane protein	bi	1	4740	99.31	Membrane protein	bi	44	4854	81.66	Membrane protein
	4	1343	436	Hemolysins and related proteins containing CBS domains	bi	1	1277	100	Hemolysins and related proteins containing CBS domains	bi	4	2230	99.77	Hemolysins and related proteins containing CBS domains	bi	1	4739	100	Hemolysins and related proteins containing CBS domains	bi	44	4853	97.47	Hemolysins and related proteins containing CBS domains
	4	1344	161	Membrane protein	bi	1	1276	100	Membrane protein	bi	4	2231	100	Membrane protein	bi	1	4738	100	Membrane protein	bi	44	4852	93.75	Membrane protein
	4	1345	207	Uncharacterized protein YheG	bi	1	1275	99.51	Uncharacterized protein YheG	bi	4	2232	99.51	Uncharacterized protein YheG	bi	1	4737	100	Uncharacterized protein YheG	bi	44	4851	79.61	Uncharacterized protein YheG
	4	1346	60	putative lipoprotein	bi	1	1274	100	putative lipoprotein	bi	4	2233	100	putative lipoprotein	bi	1	4736	100	putative lipoprotein	bi	44	4850	94.92	putative lipoprotein
	4	1347	157	spore coat protein, putative	bi	1	1273	100	spore coat protein, putative	bi	4	2234	100	spore coat protein, putative	bi	1	4735	96.79	spore coat protein, putative	bi	44	4849	86.54	spore coat protein, putative
	4	1348	416	Cardiolipin synthase, bacterial type ClsA	bi	1	1272	99.76	Cardiolipin synthase, bacterial type ClsA	bi	4	2235	99.76	Cardiolipin synthase, bacterial type ClsA	bi	1	4734	97.59	Cardiolipin synthase, bacterial type ClsA	bi	44	4848	89.85	Cardiolipin synthase, bacterial type ClsA
	4	1349	169	cytosolic long-chain acyl-CoA thioester hydrolase family protein	bi	1	1271	100	cytosolic long-chain acyl-CoA thioester hydrolase family protein	bi	4	2236	100	cytosolic long-chain acyl-CoA thioester hydrolase family protein	bi	1	4733	100	cytosolic long-chain acyl-CoA thioester hydrolase family protein	bi	44	4847	99.4	cytosolic long-chain acyl-CoA thioester hydrolase family protein
	4	1350	290	UPF0703 protein YcgQ	bi	1	1270	100	UPF0703 protein YcgQ	bi	4	2237	100	UPF0703 protein YcgQ	bi	1	4732	100	UPF0703 protein YcgQ	bi	44	4846	94.12	UPF0703 protein YcgQ
	4	1351	299	UPF0718 protein YcgR	bi	1	1269	100	UPF0718 protein YcgR	bi	4	2238	100	UPF0718 protein YcgR	bi	1	4731	100	UPF0718 protein YcgR	bi	44	4845	98.66	UPF0718 protein YcgR
	4	1352	314	Magnesium and cobalt transport protein CorA	bi	1	1268	100	Magnesium and cobalt transport protein CorA	bi	4	2239	100	Magnesium and cobalt transport protein CorA	bi	1	4730	100	Magnesium and cobalt transport protein CorA	bi	44	4844	99.04	Magnesium and cobalt transport protein CorA
	4	1353	460	Probable cell division protein YtgP	bi	1	1267	99.78	Probable cell division protein YtgP	bi	4	2240	99.78	Probable cell division protein YtgP	bi	1	4729	99.78	Probable cell division protein YtgP	bi	44	4843	93.46	Probable cell division protein YtgP
	4	1354	201	Uncharacterized DedA family membrane protein YngC	bi	1	1266	100	Uncharacterized DedA family membrane protein YngC	bi	4	2241	100	Uncharacterized DedA family membrane protein YngC	bi	1	4728	100	Uncharacterized DedA family membrane protein YngC	bi	44	4842	98.41	Uncharacterized DedA family membrane protein YngC
	4	1355	206	Putative ADP-ribose pyrophosphatase YjhB	bi	1	1265	100	Putative ADP-ribose pyrophosphatase YjhB	bi	4	2242	100	Putative ADP-ribose pyrophosphatase YjhB	bi	1	4727	98.54	Putative ADP-ribose pyrophosphatase YjhB	bi	44	4841	90.24	Putative ADP-ribose pyrophosphatase YjhB
	4	1356	359	Inner spore coat protein CotH	bi	1	1264	100	Inner spore coat protein CotH	bi	4	2243	100	Inner spore coat protein CotH	bi	1	4726	100	Inner spore coat protein CotH	bi	44	4840	97.21	Inner spore coat protein CotH
	4	1357	194	Exosporium protein B @ Spore coat protein CotG	bi	1	1263	100	Exosporium protein B @ Spore coat protein CotG	bi	4	2244	100	Exosporium protein B @ Spore coat protein CotG	bi	1	4725	100	Exosporium protein B @ Spore coat protein CotG	bi	44	4839	93.78	Exosporium protein B @ Spore coat protein CotG
	4	1358	204	Phosphoglycerate mutase family 1	bi	1	1262	99.51	Phosphoglycerate mutase family 1	bi	4	2245	100	Phosphoglycerate mutase family 1	bi	1	4724	99.51	Phosphoglycerate mutase family 1	bi	44	4838	85.71	Phosphoglycerate mutase family 1
	4	1359	181	adh_short, short chain dehydrogenase	bi	1	1261	100	adh_short, short chain dehydrogenase	bi	4	2246	100	adh_short, short chain dehydrogenase	bi	1	4723	100	adh_short, short chain dehydrogenase	bi	44	4837	78.33	adh_short, short chain dehydrogenase
	4	1360	139	Fosfomycin resistance protein FosB	bi	1	1260	99.28	Fosfomycin resistance protein FosB	bi	4	2247	99.28	Fosfomycin resistance protein FosB	bi	1	4722	100	Fosfomycin resistance protein FosB	bi	44	4836	90.58	Fosfomycin resistance protein FosB
	4	1361	554	ABC transporter, substrate-binding protein (cluster 5, nickel/peptides/opines)	bi	1	1259	99.82	ABC transporter, substrate-binding protein (cluster 5, nickel/peptides/opines)	bi	4	2248	100	ABC transporter, substrate-binding protein (cluster 5, nickel/peptides/opines)	bi	1	4721	99.82	ABC transporter, substrate-binding protein (cluster 5, nickel/peptides/opines)	bi	44	4835	96.2	ABC transporter, substrate-binding protein (cluster 5, nickel/peptides/opines)
	4	1362	333	hypothetical protein	bi	1	1258	99.7	hypothetical protein	bi	4	2249	99.7	hypothetical protein	bi	1	4720	100	hypothetical protein	bi	44	4834	87	hypothetical protein
	4	1363	151	Methylated-DNA--protein-cysteine methyltransferase (EC 2.1.1.63)	bi	1	1257	100	Methylated-DNA--protein-cysteine methyltransferase (EC 2.1.1.63)	bi	4	2250	100	Methylated-DNA--protein-cysteine methyltransferase (EC 2.1.1.63)	bi	1	4719	100	Methylated-DNA--protein-cysteine methyltransferase (EC 2.1.1.63)	bi	44	4833	96	Methylated-DNA--protein-cysteine methyltransferase (EC 2.1.1.63)
	4	1364	346	NADH oxidase	bi	1	1256	100	NADH oxidase	bi	4	2251	100	NADH oxidase	bi	1	4718	99.71	NADH oxidase	bi	44	4832	88.41	NADH oxidase
	4	1365	220	Oxidoreductase	bi	1	1255	100	Oxidoreductase	bi	4	2252	100	Oxidoreductase	bi	1	4717	100	Oxidoreductase	bi	85	6083	96.35	Oxidoreductase
	4	1366	46	FIG01225971: hypothetical protein	bi	1	1254	100	FIG01225971: hypothetical protein	bi	4	2253	100	FIG01225971: hypothetical protein	bi	1	4716	100	FIG01225971: hypothetical protein	bi	85	6084	84.44	hypothetical protein
	4	1367	317	Zinc ABC transporter, substrate-binding protein ZnuA	bi	1	1253	100	Zinc ABC transporter, substrate-binding protein ZnuA	bi	4	2254	100	Zinc ABC transporter, substrate-binding protein ZnuA	bi	1	4715	100	Zinc ABC transporter, substrate-binding protein ZnuA	bi	85	6085	94.94	Zinc ABC transporter, substrate-binding protein ZnuA
	4	1368	157	Spermine/spermidine acetyltransferase	bi	1	1252	99.36	Spermine/spermidine acetyltransferase	bi	4	2255	100	Spermine/spermidine acetyltransferase	bi	1	4714	100	Spermine/spermidine acetyltransferase	bi	85	6097	87.18	Spermine/spermidine acetyltransferase
	4	1369	317	Metal chaperone, involved in Zn homeostasis	bi	1	1251	100	Metal chaperone, involved in Zn homeostasis	bi	4	2256	100	Metal chaperone, involved in Zn homeostasis	bi	1	4713	100	Metal chaperone, involved in Zn homeostasis	bi	85	6098	97.15	Metal chaperone, involved in Zn homeostasis
	4	1370	301	Oxidoreductase YdhF	bi	1	1250	99	Oxidoreductase YdhF	bi	4	2257	100	Oxidoreductase YdhF	bi	1	4712	99	Oxidoreductase YdhF	bi	85	6099	93	Oxidoreductase YdhF
	4	1371	195	Acetyltransferase, GNAT family	bi	1	1249	100	Acetyltransferase, GNAT family	bi	4	2258	100	Acetyltransferase, GNAT family	bi	1	4711	100	Acetyltransferase, GNAT family	bi	85	6100	92.78	Acetyltransferase, GNAT family
	4	1372	488	L-amino-acid oxidase YobN (EC 1.4.3.2)	bi	1	1248	100	L-amino-acid oxidase YobN (EC 1.4.3.2)	bi	4	2259	99.79	L-amino-acid oxidase YobN (EC 1.4.3.2)	bi	1	4710	100	L-amino-acid oxidase YobN (EC 1.4.3.2)	bi	85	6101	96.1	L-amino-acid oxidase YobN (EC 1.4.3.2)
	4	1373	64	hypothetical protein	bi	1	1247	100	hypothetical protein	bi	4	2260	100	hypothetical protein	bi	1	4709	100	hypothetical protein	bi	85	6102	80.95	hypothetical protein
	4	1374	334	Uncharacterized luciferase-like protein YwcH	bi	1	1246	99.4	Uncharacterized luciferase-like protein YwcH	bi	4	2261	100	Uncharacterized luciferase-like protein YwcH	bi	1	4708	100	Uncharacterized luciferase-like protein YwcH	bi	85	6103	93.69	Uncharacterized luciferase-like protein YwcH
	4	1375	315	Hydrolase, alpha/beta fold family	bi	1	1245	99.68	Hydrolase, alpha/beta fold family	bi	4	2262	100	Hydrolase, alpha/beta fold family	bi	1	4707	100	Hydrolase, alpha/beta fold family	bi	85	6104	86.62	Hydrolase, alpha/beta fold family
	4	1376	152	hypothetical protein	bi	1	1244	100	hypothetical protein	bi	4	2263	100	hypothetical protein	bi	1	4706	100	hypothetical protein	bi	85	6105	94.7	hypothetical protein
	4	1377	148	DNA protection during starvation protein	bi	1	1243	99.32	DNA protection during starvation protein	bi	4	2264	100	DNA protection during starvation protein	bi	1	4705	98.64	DNA protection during starvation protein	bi	85	6106	97.96	DNA protection during starvation protein
	4	1378	347	Uncharacterized membrane protein YkvI	bi	1	1242	100	Uncharacterized membrane protein YkvI	bi	4	2265	100	Uncharacterized membrane protein YkvI	bi	1	4704	100	Uncharacterized membrane protein YkvI	bi	85	6107	96.82	Uncharacterized membrane protein YkvI
	4	1379	122	hypothetical protein	bi	1	1241	98.35	hypothetical protein	bi	4	2266	98.35	hypothetical protein	bi	1	4703	97.52	hypothetical protein	bi	85	6108	90.98	hypothetical protein
	4	1380	102	hypothetical protein	bi	1	1240	100	hypothetical protein	bi	4	2267	100	hypothetical protein	bi	1	4702	99.01	hypothetical protein	bi	85	6109	93	hypothetical protein
	4	1381	661	Methyl-accepting chemotaxis sensor/transducer protein	bi	1	1239	100	Methyl-accepting chemotaxis sensor/transducer protein	bi	4	2268	100	Methyl-accepting chemotaxis sensor/transducer protein	bi	1	4701	100	Methyl-accepting chemotaxis sensor/transducer protein	bi	85	6110	93.48	Methyl-accepting chemotaxis protein
	4	1382	351	Probable GTPase related to EngC	bi	1	1238	100	Probable GTPase related to EngC	bi	4	2269	100	Probable GTPase related to EngC	bi	1	4700	100	Probable GTPase related to EngC	bi	85	6112	94.57	Probable GTPase related to EngC
	4	1383	176	hypothetical protein	bi	1	1237	99.43	hypothetical protein	bi	4	2270	100	hypothetical protein	bi	1	4699	100	hypothetical protein	bi	85	6113	86.29	hypothetical protein
	4	1384	116	Uncharacterized membrane protein YtvB	bi	1	1236	100	Uncharacterized membrane protein YtvB	bi	4	2271	100	Uncharacterized membrane protein YtvB	bi	1	4698	100	Uncharacterized membrane protein YtvB	bi	85	6114	99.13	Uncharacterized membrane protein YtvB
	4	1385	75	hypothetical protein	bi	1	1235	100	hypothetical protein	bi	4	2272	100	hypothetical protein	bi	1	4697	100	hypothetical protein	bi	85	6115	97.3	hypothetical protein
	4	1386	312	Oxidoreductase, aldo/keto reductase family	bi	1	1234	100	Oxidoreductase, aldo/keto reductase family	bi	4	2273	100	Oxidoreductase, aldo/keto reductase family	bi	1	4696	93.21	Oxidoreductase, aldo/keto reductase family	bi	85	6119	88.75	Oxidoreductase, aldo/keto reductase family
	4	1387	103	Transcriptional regulator, ArsR family	bi	1	1233	100	Transcriptional regulator, ArsR family	bi	4	2274	100	Transcriptional regulator, ArsR family	bi	1	4694	100	Transcriptional regulator, ArsR family	bi	85	6120	97.06	Transcriptional regulator, ArsR family
	4	1388	317	Intracellular serine protease	bi	1	1232	99.68	Intracellular serine protease	bi	4	2275	100	Intracellular serine protease	bi	1	4693	99.68	Intracellular serine protease	bi	85	6123	96.2	Intracellular serine protease
	4	1389	96	Transcriptional regulator, AbrB family	bi	1	1231	100	Transcriptional regulator, AbrB family	bi	4	2276	100	Transcriptional regulator, AbrB family	bi	1	4692	100	Transcriptional regulator, AbrB family	bi	85	6125	95.74	Transcriptional regulator, AbrB family
	4	1390	627	ABC transporter-like sensor and permease protein	bi	1	1230	100	ABC transporter-like sensor and permease protein	bi	4	2277	100	ABC transporter-like sensor and permease protein	bi	1	4691	99.68	ABC transporter-like sensor and permease protein	bi	85	6126	92.81	ABC transporter-like sensor and permease protein
	4	1391	273	NAD synthetase (EC 6.3.1.5)	bi	1	1208	100	NAD synthetase (EC 6.3.1.5)	bi	4	2278	100	NAD synthetase (EC 6.3.1.5)	bi	1	4690	99.63	NAD synthetase (EC 6.3.1.5)	bi	85	6127	97.43	NAD synthetase (EC 6.3.1.5)
	4	1392	154	MutT/Nudix family protein	bi	1	1207	100	MutT/Nudix family protein	bi	4	2279	100	MutT/Nudix family protein	bi	1	4689	99.35	MutT/Nudix family protein	bi	85	6128	84.97	MutT/Nudix family protein
	4	1393	66	hypothetical protein	bi	1	1206	100	hypothetical protein	bi	4	2280	100	hypothetical protein	bi	1	4688	96.92	hypothetical protein	bi	85	6129	86.15	hypothetical protein
	4	1394	387	Putative protease	bi	1	1205	100	Putative protease	bi	4	2281	100	Putative protease	bi	1	3	100	Putative protease	bi	85	6130	91.97	Putative protease
	4	1395	251	hypothetical protein	bi	1	1204	100	hypothetical protein	bi	4	2282	100	hypothetical protein	bi	1	4686	99.6	hypothetical protein	bi	85	6131	89.2	hypothetical protein
	4	1396	49	hypothetical protein	bi	1	1203	100	hypothetical protein	bi	4	2283	100	hypothetical protein	bi	1	4685	100	hypothetical protein	bi	85	6132	100	hypothetical protein
	4	1397	322	lysophospholipase-like family protein	bi	1	1202	100	lysophospholipase-like family protein	bi	4	2284	100	lysophospholipase-like family protein	bi	1	4684	99.69	lysophospholipase-like family protein	bi	85	6133	94.39	lysophospholipase-like family protein
	4	1398	56	hypothetical protein	bi	1	1201	100	hypothetical protein	bi	4	2285	100	hypothetical protein	bi	1	4683	100	hypothetical protein	bi	85	6134	89.09	hypothetical protein
	4	1399	482	Transcriptional regulator, GntR family domain / Aspartate aminotransferase (EC 2.6.1.1)	bi	1	1200	100	Transcriptional regulator, GntR family domain / Aspartate aminotransferase (EC 2.6.1.1)	bi	4	2286	100	Transcriptional regulator, GntR family domain / Aspartate aminotransferase (EC 2.6.1.1)	bi	1	4682	99.79	Transcriptional regulator, GntR family domain / Aspartate aminotransferase (EC 2.6.1.1)	bi	85	6135	92.07	Transcriptional regulator, GntR family domain / Aspartate aminotransferase (EC 2.6.1.1)
	4	1400	206	Putative amino-acid transporter YisU, LysE family	bi	1	1199	100	Putative amino-acid transporter YisU, LysE family	bi	4	2287	100	Putative amino-acid transporter YisU, LysE family	bi	1	4681	99.51	Putative amino-acid transporter YisU, LysE family	bi	85	6136	89.16	Putative amino-acid transporter YisU, LysE family
	4	1401	433	Siderophore transport protein	bi	1	1198	99.77	Siderophore transport protein	bi	4	2288	100	Siderophore transport protein	bi	1	4680	99.77	Siderophore transport protein	bi	85	6137	94.87	Siderophore transport protein
	4	1402	69	Small acid-soluble spore protein, alpha/beta family, SASP_1	bi	1	1197	100	Small acid-soluble spore protein, alpha/beta family, SASP_1	bi	4	2289	100	Small acid-soluble spore protein, alpha/beta family, SASP_1	bi	1	4679	100	Small acid-soluble spore protein, alpha/beta family, SASP_1	bi	85	6138	98.53	Small acid-soluble spore protein, alpha/beta family, SASP_1
	4	1403	281	3-dehydroshikimate dehydratase (EC 4.2.1.118)	bi	1	1196	100	3-dehydroshikimate dehydratase (EC 4.2.1.118)	bi	4	2290	100	3-dehydroshikimate dehydratase (EC 4.2.1.118)	bi	1	4678	100	3-dehydroshikimate dehydratase (EC 4.2.1.118)	bi	85	6139	90.36	3-dehydroshikimate dehydratase (EC 4.2.1.118)
	4	1404	328	Hypothetical protein GBAA1985 associated with anthrachelin biosynthesis, unique	bi	1	1195	100	Hypothetical protein GBAA1985 associated with anthrachelin biosynthesis, unique	bi	4	2291	99.69	Hypothetical protein GBAA1985 associated with anthrachelin biosynthesis, unique	bi	1	4677	100	Hypothetical protein GBAA1985 associated with anthrachelin biosynthesis, unique	bi	85	6140	92.05	Hypothetical protein GBAA1985 associated with anthrachelin biosynthesis, unique
	4	1405	92	Acyl carrier protein associated with anthrachelin biosynthesis	bi	1	1194	100	Acyl carrier protein associated with anthrachelin biosynthesis	bi	4	2292	100	Acyl carrier protein associated with anthrachelin biosynthesis	bi	1	4676	98.9	Acyl carrier protein associated with anthrachelin biosynthesis	bi	85	6141	94.05	Acyl carrier protein associated with anthrachelin biosynthesis
	4	1406	413	Long-chain-fatty-acid--CoA ligase associated with anthrachelin biosynthesis @ Long-chain-fatty-acid--CoA ligase of siderophore biosynthesis	bi	1	1193	99.76	Long-chain-fatty-acid--CoA ligase associated with anthrachelin biosynthesis @ Long-chain-fatty-acid--CoA ligase of siderophore biosynthesis	bi	4	2293	99.76	Long-chain-fatty-acid--CoA ligase associated with anthrachelin biosynthesis @ Long-chain-fatty-acid--CoA ligase of siderophore biosynthesis	bi	1	4675	99.27	Long-chain-fatty-acid--CoA ligase associated with anthrachelin biosynthesis @ Long-chain-fatty-acid--CoA ligase of siderophore biosynthesis	bi	85	6142	90.29	Long-chain-fatty-acid--CoA ligase associated with anthrachelin biosynthesis @ Long-chain-fatty-acid--CoA ligase of siderophore biosynthesis
9	4	1407	613	Anthrachelin biosynthesis protein AsbB @ Siderophore synthetase superfamily, group C @ Siderophore synthetase component, ligase	bi	1	1192	99.84	Anthrachelin biosynthesis protein AsbB @ Siderophore synthetase superfamily, group C @ Siderophore synthetase component, ligase	bi	4	2294	99.84	Anthrachelin biosynthesis protein AsbB @ Siderophore synthetase superfamily, group C @ Siderophore synthetase component, ligase	bi	1	4674	98.69	Anthrachelin biosynthesis protein AsbB @ Siderophore synthetase superfamily, group C @ Siderophore synthetase component, ligase	bi	85	6143	83.99	Anthrachelin biosynthesis protein AsbB @ Siderophore synthetase superfamily, group C @ Siderophore synthetase component, ligase
	4	1408	603	Anthrachelin biosynthesis protein AsbA @ Siderophore synthetase superfamily, group A @ Siderophore synthetase large component, acetyltransferase	bi	1	1191	99.83	Anthrachelin biosynthesis protein AsbA @ Siderophore synthetase superfamily, group A @ Siderophore synthetase large component, acetyltransferase	bi	4	2295	99.83	Anthrachelin biosynthesis protein AsbA @ Siderophore synthetase superfamily, group A @ Siderophore synthetase large component, acetyltransferase	bi	1	4673	99.5	Anthrachelin biosynthesis protein AsbA @ Siderophore synthetase superfamily, group A @ Siderophore synthetase large component, acetyltransferase	bi	85	6144	92.19	Anthrachelin biosynthesis protein AsbA @ Siderophore synthetase superfamily, group A @ Siderophore synthetase large component, acetyltransferase
	4	1409	175	Acetyltransferase, GNAT family	bi	1	1190	100	Acetyltransferase, GNAT family	bi	4	2296	100	Acetyltransferase, GNAT family	bi	1	4672	97.7	Acetyltransferase, GNAT family	bi	85	6145	80.92	Acetyltransferase, GNAT family
	4	1410	227	Mg(2+)-transport-ATPase-associated protein MgtC	bi	1	1189	100	Mg(2+)-transport-ATPase-associated protein MgtC	bi	4	2297	100	Mg(2+)-transport-ATPase-associated protein MgtC	bi	1	4671	99.12	Mg(2+)-transport-ATPase-associated protein MgtC	bi	85	6146	97.79	Mg(2+)-transport-ATPase-associated protein MgtC
	4	1411	220	putative lipoprotein	bi	1	1188	100	putative lipoprotein	bi	4	2298	100	putative lipoprotein	bi	1	4670	99.09	putative lipoprotein	bi	85	6147	91.28	putative lipoprotein
	4	1412	274	Polysaccharide deacetylase (EC 3.5.1.41)	bi	1	1187	100	Polysaccharide deacetylase (EC 3.5.1.41)	bi	4	2299	100	Polysaccharide deacetylase (EC 3.5.1.41)	bi	1	4669	100	Polysaccharide deacetylase (EC 3.5.1.41)	bi	85	6148	97.07	Polysaccharide deacetylase (EC 3.5.1.41)
	4	1413	454	Two-component system sensor histidine kinase	bi	1	1186	100	Two-component system sensor histidine kinase	bi	4	2300	99.78	Two-component system sensor histidine kinase	bi	1	4668	99.78	Two-component system sensor histidine kinase	bi	85	6149	91.83	Two-component system sensor histidine kinase
	4	1414	230	response regulator DrrA	bi	1	1185	100	response regulator DrrA	bi	4	2301	100	response regulator DrrA	bi	1	4667	100	response regulator DrrA	bi	85	6150	92.58	response regulator DrrA
	4	1415	416	putative lipoprotein	bi	1	1184	100	putative lipoprotein	bi	4	2302	100	putative lipoprotein	bi	1	4666	99.76	putative lipoprotein	bi	85	6151	87.71	putative lipoprotein
	4	1416	335	Cell envelope-associated transcriptional attenuator LytR-CpsA-Psr, subfamily F2	bi	1	1183	100	Cell envelope-associated transcriptional attenuator LytR-CpsA-Psr, subfamily F2	bi	4	2303	100	Cell envelope-associated transcriptional attenuator LytR-CpsA-Psr, subfamily F2	bi	1	4665	100	Cell envelope-associated transcriptional attenuator LytR-CpsA-Psr, subfamily F2	bi	85	6152	97	Cell envelope-associated transcriptional attenuator LytR-CpsA-Psr, subfamily F2
	4	1417	769	putative lipoprotein	bi	1	1182	100	putative lipoprotein	bi	4	2304	99.87	putative lipoprotein	bi	1	4664	99.74	putative lipoprotein	bi	85	6153	92.68	putative lipoprotein
	4	1418	71	hypothetical protein	bi	1	1181	100	hypothetical protein	bi	4	2305	100	hypothetical protein	bi	1	4663	100	hypothetical protein	bi	85	6154	85.07	hypothetical protein
	4	1419	298	Homoserine kinase (EC 2.7.1.39)	bi	1	1180	100	Homoserine kinase (EC 2.7.1.39)	bi	4	2306	100	Homoserine kinase (EC 2.7.1.39)	bi	1	4662	100	Homoserine kinase (EC 2.7.1.39)	bi	85	6155	92.93	Homoserine kinase (EC 2.7.1.39)
	4	1420	353	Threonine synthase (EC 4.2.3.1)	bi	1	1179	99.72	Threonine synthase (EC 4.2.3.1)	bi	4	2307	100	Threonine synthase (EC 4.2.3.1)	bi	1	4661	99.72	Threonine synthase (EC 4.2.3.1)	bi	85	6156	96.88	Threonine synthase (EC 4.2.3.1)
	4	1421	432	Homoserine dehydrogenase (EC 1.1.1.3)	bi	1	1178	100	Homoserine dehydrogenase (EC 1.1.1.3)	bi	4	2308	100	Homoserine dehydrogenase (EC 1.1.1.3)	bi	1	4660	100	Homoserine dehydrogenase (EC 1.1.1.3)	bi	85	6157	96.75	Homoserine dehydrogenase (EC 1.1.1.3)
	4	1422	213	Phosphohydrolase (MutT/nudix family protein)	bi	1	1177	98.11	Phosphohydrolase (MutT/nudix family protein)	bi	4	2309	98.11	Phosphohydrolase (MutT/nudix family protein)	bi	1	4659	98.11	Phosphohydrolase (MutT/nudix family protein)	bi	85	6158	95.28	Phosphohydrolase (MutT/nudix family protein)
	4	1423	206	Phosphohydrolase (MutT/nudix family protein)	bi	1	1176	98.02	Phosphohydrolase (MutT/nudix family protein)	bi	4	2310	98.02	Phosphohydrolase (MutT/nudix family protein)	bi	1	4658	98.02	Phosphohydrolase (MutT/nudix family protein)	bi	85	6159	88.61	Phosphohydrolase (MutT/nudix family protein)
	4	1424	114	hypothetical protein	bi	1	1175	100	hypothetical protein	bi	4	2311	100	hypothetical protein	bi	1	4657	100	hypothetical protein	-			0
	4	1425	277	Peptidoglycan N-acetylglucosamine deacetylase (EC 3.5.1.-)	bi	1	1174	100	Peptidoglycan N-acetylglucosamine deacetylase (EC 3.5.1.-)	bi	4	2312	100	Peptidoglycan N-acetylglucosamine deacetylase (EC 3.5.1.-)	bi	1	4656	100	Peptidoglycan N-acetylglucosamine deacetylase (EC 3.5.1.-)	bi	85	6160	92.03	Peptidoglycan N-acetylglucosamine deacetylase (EC 3.5.1.-)
	4	1426	291	Aminoglycoside 6-nucleotidyltransferase, putative	bi	1	1173	99.66	Aminoglycoside 6-nucleotidyltransferase, putative	bi	4	2313	99.66	Aminoglycoside 6-nucleotidyltransferase, putative	bi	1	4655	99.31	Aminoglycoside 6-nucleotidyltransferase, putative	bi	85	6161	89.31	Aminoglycoside 6-nucleotidyltransferase, putative
	4	1427	140	O-methyltransferase (EC 2.1.1.-)	bi	1	1171	99.28	O-methyltransferase (EC 2.1.1.-)	bi	4	2314	98.56	O-methyltransferase (EC 2.1.1.-)	bi	1	4654	99.27	O-methyltransferase Rv0190	bi	85	6163	90.51	hypothetical protein
	4	1428	240	Oxidoreductase, short-chain dehydrogenase/reductase family	bi	1	1170	100	Oxidoreductase, short-chain dehydrogenase/reductase family	bi	4	2315	100	Oxidoreductase, short-chain dehydrogenase/reductase family	bi	1	4653	100	Oxidoreductase, short-chain dehydrogenase/reductase family	bi	85	6164	99.58	Oxidoreductase, short-chain dehydrogenase/reductase family
	4	1429	358	Two-component system sensor histidine kinase	bi	1	1169	99.72	Two-component system sensor histidine kinase	bi	4	2316	99.72	Two-component system sensor histidine kinase	bi	1	4652	99.72	Two-component system sensor histidine kinase	bi	85	6166	92.59	Two-component system sensor histidine kinase
	4	1430	226	Two-component transcriptional response regulator, OmpR family	bi	1	1168	100	Two-component transcriptional response regulator, OmpR family	bi	4	2317	99.56	Two-component transcriptional response regulator, OmpR family	bi	1	4651	100	Two-component transcriptional response regulator, OmpR family	bi	85	6167	95.56	Two-component transcriptional response regulator, OmpR family
	4	1431	587	Multidrug resistance ABC transporter permease/ATP-binding protein BmrA	bi	1	1167	99.83	Multidrug resistance ABC transporter permease/ATP-binding protein BmrA	bi	4	2318	99.66	Multidrug resistance ABC transporter permease/ATP-binding protein BmrA	bi	1	4650	99.82	Multidrug resistance ABC transporter permease/ATP-binding protein BmrA	bi	85	6168	96.59	Multidrug resistance ABC transporter permease/ATP-binding protein BmrA
	4	1432	255	Hydrolase, alpha/beta fold family	bi	1	1166	100	Hydrolase, alpha/beta fold family	bi	4	2319	100	Hydrolase, alpha/beta fold family	bi	1	4649	100	Hydrolase, alpha/beta fold family	bi	85	6169	96.85	Hydrolase, alpha/beta fold family
	4	1433	426	NLP/P60 family protein	bi	1	1165	100	NLP/P60 family protein	bi	4	2320	98.83	NLP/P60 family protein	bi	1	4648	97.92	NLP/P60 family protein	bi	85	6170	90.99	NLP/P60 family protein
	4	1434	57	FIG01229188: hypothetical protein	bi	1	1164	100	FIG01229188: hypothetical protein	bi	4	2321	100	FIG01229188: hypothetical protein	bi	1	4647	100	FIG01229188: hypothetical protein	bi	85	6171	85.71	FIG01229188: hypothetical protein
	4	1435	201	Nitroreductase family protein	bi	1	1163	100	Nitroreductase family protein	bi	4	2322	100	Nitroreductase family protein	bi	1	4646	99.5	Nitroreductase family protein	bi	85	6172	94.5	Nitroreductase family protein
	4	1436	318	D-alanyl-D-alanine carboxypeptidase (EC 3.4.16.4)	bi	1	1162	100	D-alanyl-D-alanine carboxypeptidase (EC 3.4.16.4)	bi	4	2323	100	D-alanyl-D-alanine carboxypeptidase (EC 3.4.16.4)	bi	1	4645	100	D-alanyl-D-alanine carboxypeptidase (EC 3.4.16.4)	bi	85	6173	92.43	D-alanyl-D-alanine carboxypeptidase (EC 3.4.16.4)
	4	1437	334	Microcin C7 immunity MccF-like protein	bi	1	1161	100	Microcin C7 immunity MccF-like protein	bi	4	2324	100	Microcin C7 immunity MccF-like protein	bi	1	4644	99.7	Microcin C7 immunity MccF-like protein	bi	85	6174	88.89	Microcin C7 immunity MccF-like protein
	4	1438	149	putative lipoprotein	bi	1	1160	99.32	putative lipoprotein	bi	4	2325	99.32	putative lipoprotein	bi	1	4643	100	putative lipoprotein	bi	85	6175	87.84	putative lipoprotein
	4	1439	74	hypothetical protein	bi	1	1159	100	hypothetical protein	bi	4	2326	100	hypothetical protein	bi	1	4642	100	hypothetical protein	bi	85	6176	91.78	hypothetical protein
	4	1440	854	Glycosyl transferase, group 2 family, anthrose biosynthesis	bi	1	1158	98.94	Glycosyl transferase, group 2 family, anthrose biosynthesis	bi	4	2327	99.53	Glycosyl transferase, group 2 family, anthrose biosynthesis	bi	1	4641	100	Glycosyl transferase, group 2 family, anthrose biosynthesis	bi	85	6177	86.05	Glycosyl transferase, group 2 family, anthrose biosynthesis
	4	1441	575	Efflux ABC transporter for glutathione/L-cysteine, essential for assembly of bd-type respiratory oxidases => CydD subunit	bi	1	1157	100	Efflux ABC transporter for glutathione/L-cysteine, essential for assembly of bd-type respiratory oxidases => CydD subunit	bi	4	2328	99.83	Efflux ABC transporter for glutathione/L-cysteine, essential for assembly of bd-type respiratory oxidases => CydD subunit	bi	1	4640	99.65	Efflux ABC transporter for glutathione/L-cysteine, essential for assembly of bd-type respiratory oxidases => CydD subunit	bi	85	6178	91.81	Efflux ABC transporter for glutathione/L-cysteine, essential for assembly of bd-type respiratory oxidases => CydD subunit
	4	1442	574	Efflux ABC transporter for glutathione/L-cysteine, essential for assembly of bd-type respiratory oxidases => CydC subunit	bi	1	1156	99.65	Efflux ABC transporter for glutathione/L-cysteine, essential for assembly of bd-type respiratory oxidases => CydC subunit	bi	4	2329	99.3	Efflux ABC transporter for glutathione/L-cysteine, essential for assembly of bd-type respiratory oxidases => CydC subunit	bi	1	4639	99.3	Efflux ABC transporter for glutathione/L-cysteine, essential for assembly of bd-type respiratory oxidases => CydC subunit	bi	85	6179	91.07	Efflux ABC transporter for glutathione/L-cysteine, essential for assembly of bd-type respiratory oxidases => CydC subunit
	4	1443	339	Cytochrome d ubiquinol oxidase subunit II (EC 1.10.3.-)	bi	1	1155	100	Cytochrome d ubiquinol oxidase subunit II (EC 1.10.3.-)	bi	4	2330	99.7	Cytochrome d ubiquinol oxidase subunit II (EC 1.10.3.-)	bi	1	4638	99.7	Cytochrome d ubiquinol oxidase subunit II (EC 1.10.3.-)	bi	85	6180	89.05	Cytochrome d ubiquinol oxidase subunit II (EC 1.10.3.-)
	4	1444	468	Cytochrome d ubiquinol oxidase subunit I (EC 1.10.3.-)	bi	1	1154	100	Cytochrome d ubiquinol oxidase subunit I (EC 1.10.3.-)	bi	4	2331	100	Cytochrome d ubiquinol oxidase subunit I (EC 1.10.3.-)	bi	1	4637	100	Cytochrome d ubiquinol oxidase subunit I (EC 1.10.3.-)	bi	85	6181	95.29	Cytochrome d ubiquinol oxidase subunit I (EC 1.10.3.-)
	4	1445	48	FIG01232652: hypothetical protein	bi	1	1153	100	FIG01232652: hypothetical protein	-			0		bi	1	4636	100	FIG01232652: hypothetical protein	-			0
	4	1446	352	Bacterial luciferase family protein	bi	1	1152	100	Bacterial luciferase family protein	bi	4	2332	100	Bacterial luciferase family protein	bi	1	4635	99.59	Bacterial luciferase family protein	bi	85	6182	95.44	Bacterial luciferase family protein
	4	1447	148	Transcriptional regulator, MarR family	bi	1	1151	100	Transcriptional regulator, MarR family	bi	4	2333	100	Transcriptional regulator, MarR family	bi	1	4633	100	Transcriptional regulator, MarR family	bi	85	6183	99.32	Transcriptional regulator, MarR family
	4	1448	48	hypothetical protein	bi	1	1150	100	hypothetical protein	bi	4	2334	100	hypothetical protein	bi	1	4632	100	hypothetical protein	bi	85	6185	95.74	hypothetical protein
	4	1449	183	hypothetical protein	bi	1	1149	100	hypothetical protein	bi	4	2335	100	hypothetical protein	bi	1	4631	99.45	hypothetical protein	bi	85	6186	84.62	hypothetical protein
	4	1450	263	Transcriptional regulator, LysR family	bi	1	1148	100	Transcriptional regulator, LysR family	bi	4	2336	99.62	Transcriptional regulator, LysR family	bi	1	4630	100	Transcriptional regulator, LysR family	bi	85	6187	87.4	Transcriptional regulator, LysR family
	4	1451	318	ABC transporter, permease protein 2 (cluster 4, leucine/isoleucine/valine/benzoate)	bi	1	1147	100	ABC transporter, permease protein 2 (cluster 4, leucine/isoleucine/valine/benzoate)	bi	4	2337	100	ABC transporter, permease protein 2 (cluster 4, leucine/isoleucine/valine/benzoate)	bi	1	4629	100	ABC transporter, permease protein 2 (cluster 4, leucine/isoleucine/valine/benzoate)	bi	85	6188	94.01	ABC transporter, permease protein 2 (cluster 4, leucine/isoleucine/valine/benzoate)
	4	1452	287	ABC transporter, permease protein 1 (cluster 4, leucine/isoleucine/valine/benzoate)	bi	1	1146	99.65	ABC transporter, permease protein 1 (cluster 4, leucine/isoleucine/valine/benzoate)	bi	4	2338	99.65	ABC transporter, permease protein 1 (cluster 4, leucine/isoleucine/valine/benzoate)	bi	1	4628	99.65	ABC transporter, permease protein 1 (cluster 4, leucine/isoleucine/valine/benzoate)	bi	85	6189	93.71	ABC transporter, permease protein 1 (cluster 4, leucine/isoleucine/valine/benzoate)
	4	1453	234	Branched-chain amino acid ABC transporter, ATP-binding protein LivF (TC 3.A.1.4.1)	bi	1	1145	100	Branched-chain amino acid ABC transporter, ATP-binding protein LivF (TC 3.A.1.4.1)	bi	4	2339	99.57	Branched-chain amino acid ABC transporter, ATP-binding protein LivF (TC 3.A.1.4.1)	bi	1	4627	100	Branched-chain amino acid ABC transporter, ATP-binding protein LivF (TC 3.A.1.4.1)	bi	85	6190	93.13	Branched-chain amino acid ABC transporter, ATP-binding protein LivF (TC 3.A.1.4.1)
	4	1454	258	Branched-chain amino acid ABC transporter, ATP-binding protein LivG (TC 3.A.1.4.1)	bi	1	1144	100	Branched-chain amino acid ABC transporter, ATP-binding protein LivG (TC 3.A.1.4.1)	bi	4	2340	100	Branched-chain amino acid ABC transporter, ATP-binding protein LivG (TC 3.A.1.4.1)	bi	1	4626	100	Branched-chain amino acid ABC transporter, ATP-binding protein LivG (TC 3.A.1.4.1)	bi	85	6191	95.72	Branched-chain amino acid ABC transporter, ATP-binding protein LivG (TC 3.A.1.4.1)
	4	1455	406	ABC transporter, substrate-binding protein (cluster 4, leucine/isoleucine/valine/benzoate)	bi	1	1143	100	ABC transporter, substrate-binding protein (cluster 4, leucine/isoleucine/valine/benzoate)	bi	4	2341	100	ABC transporter, substrate-binding protein (cluster 4, leucine/isoleucine/valine/benzoate)	bi	1	4625	100	ABC transporter, substrate-binding protein (cluster 4, leucine/isoleucine/valine/benzoate)	bi	85	6192	96.54	ABC transporter, substrate-binding protein (cluster 4, leucine/isoleucine/valine/benzoate)
	4	1456	344	Metal chaperone, involved in Zn homeostasis	bi	1	1142	98.83	Metal chaperone, involved in Zn homeostasis	bi	4	2342	98.83	Metal chaperone, involved in Zn homeostasis	bi	1	4624	98.83	Metal chaperone, involved in Zn homeostasis	bi	85	6198	93.77	Metal chaperone, involved in Zn homeostasis
	4	1457	479	L-amino-acid oxidase YobN (EC 1.4.3.2)	bi	1	1141	99.37	L-amino-acid oxidase YobN (EC 1.4.3.2)	bi	4	2343	99.58	L-amino-acid oxidase YobN (EC 1.4.3.2)	bi	1	4623	99.37	L-amino-acid oxidase YobN (EC 1.4.3.2)	bi	85	6199	85.47	L-amino-acid oxidase YobN (EC 1.4.3.2)
	4	1458	315	L-lactate dehydrogenase (EC 1.1.1.27)	bi	1	1140	99.68	L-lactate dehydrogenase (EC 1.1.1.27)	bi	4	2344	99.68	L-lactate dehydrogenase (EC 1.1.1.27)	bi	1	4622	99.68	L-lactate dehydrogenase (EC 1.1.1.27)	bi	85	6200	98.73	L-lactate dehydrogenase (EC 1.1.1.27)
	4	1459	95	FIG01238145: hypothetical protein	bi	1	1139	98.94	FIG01238145: hypothetical protein	bi	4	2345	98.94	FIG01238145: hypothetical protein	bi	1	4621	98.94	FIG01238145: hypothetical protein	uni	55	5375	34.15	hypothetical protein
	4	1460	340	UPF0118 membrane protein YdbI	bi	1	1138	100	UPF0118 membrane protein YdbI	bi	4	2346	100	UPF0118 membrane protein YdbI	bi	1	4620	100	UPF0118 membrane protein YdbI	bi	85	6201	93.47	UPF0118 membrane protein YdbI
	4	1461	537	Amidase family protein	bi	1	1137	99.81	Amidase family protein	bi	4	2347	99.81	Amidase family protein	bi	1	4619	99.81	Amidase family protein	bi	85	6202	91.42	Amidase family protein
	4	1462	44	hypothetical protein	bi	1	1136	100	hypothetical protein	bi	4	2348	100	hypothetical protein	bi	1	4618	100	hypothetical protein	bi	85	6203	90.48	hypothetical protein
	4	1463	201	Nitroreductase family protein	bi	1	1135	98.5	Nitroreductase family protein	bi	4	2349	98	Nitroreductase family protein	bi	1	4617	98.5	Nitroreductase family protein	bi	85	6205	98.5	Nitroreductase family protein
	4	1464	217	Uncharacterized protein YwbO	bi	1	1134	100	Uncharacterized protein YwbO	bi	4	2350	100	Uncharacterized protein YwbO	bi	1	4616	100	Uncharacterized protein YwbO	bi	85	6206	98.61	Uncharacterized protein YwbO
	4	1465	144	Rrf2 family transcriptional regulator, group III	bi	1	1133	99.3	Rrf2 family transcriptional regulator, group III	bi	4	2351	99.3	Rrf2 family transcriptional regulator, group III	bi	1	4615	99.3	Rrf2 family transcriptional regulator, group III	bi	85	6207	93.71	Rrf2 family transcriptional regulator, group III
	4	1466	290	LysR-family transcriptional regulator Bsu YvbU	bi	1	1132	99.65	LysR-family transcriptional regulator Bsu YvbU	bi	4	2352	99.65	LysR-family transcriptional regulator Bsu YvbU	bi	1	4614	99.65	LysR-family transcriptional regulator Bsu YvbU	bi	85	6208	94.46	LysR-family transcriptional regulator Bsu YvbU
	4	1467	302	Uncharacterized transporter YvbV, EamA family	bi	1	1131	99.34	Uncharacterized transporter YvbV, EamA family	bi	4	2353	99.34	Uncharacterized transporter YvbV, EamA family	bi	1	4613	99.34	Uncharacterized transporter YvbV, EamA family	bi	85	6209	97.01	Uncharacterized transporter YvbV, EamA family
	4	1468	207	Conserved membrane protein in copper uptake, YcnI	bi	1	1130	99.03	Conserved membrane protein in copper uptake, YcnI	bi	4	2354	99.03	Conserved membrane protein in copper uptake, YcnI	bi	1	4612	98.54	Conserved membrane protein in copper uptake, YcnI	bi	85	6210	91.75	Conserved membrane protein in copper uptake, YcnI
	4	1469	545	Copper resistance protein CopC / Copper resistance protein CopD	bi	1	1129	100	Copper resistance protein CopC / Copper resistance protein CopD	bi	4	2355	100	Copper resistance protein CopC / Copper resistance protein CopD	bi	1	4611	97.79	Copper resistance protein CopC / Copper resistance protein CopD	bi	85	6211	90.44	Copper resistance protein CopC / Copper resistance protein CopD
	4	1470	140	Lactoylglutathione lyase and related lyases	bi	1	1128	99.28	Lactoylglutathione lyase and related lyases	bi	4	2356	99.28	Lactoylglutathione lyase and related lyases	bi	1	4610	100	Lactoylglutathione lyase and related lyases	bi	85	6213	94.96	Lactoylglutathione lyase and related lyases
	4	1471	453	Na(+)-dependent branched-chain amino acid transporter	bi	1	1127	100	Na(+)-dependent branched-chain amino acid transporter	bi	4	2357	100	Na(+)-dependent branched-chain amino acid transporter	bi	1	4609	99.34	Na(+)-dependent branched-chain amino acid transporter	bi	85	6214	98	Na(+)-dependent branched-chain amino acid transporter
	4	1472	231	FMN-dependent NADH-azoreductase (EC 1.7.1.6)	bi	1	1126	100	FMN-dependent NADH-azoreductase (EC 1.7.1.6)	bi	4	2358	99.57	FMN-dependent NADH-azoreductase (EC 1.7.1.6)	bi	1	4608	99.13	FMN-dependent NADH-azoreductase (EC 1.7.1.6)	bi	85	6215	96.52	FMN-dependent NADH-azoreductase (EC 1.7.1.6)
	4	1473	322	Putative sodium-dependent transporter	bi	1	1125	100	Putative sodium-dependent transporter	bi	4	2359	100	Putative sodium-dependent transporter	bi	1	4607	99.38	Putative sodium-dependent transporter	bi	85	6216	93.44	Putative sodium-dependent transporter
	4	1474	416	putative membrane protein	bi	1	1124	100	putative membrane protein	bi	4	2360	100	putative membrane protein	bi	1	4606	99.52	putative membrane protein	bi	85	6217	90.36	putative membrane protein
	4	1475	292	LysR family transcriptional regulator YeiE	bi	1	1123	100	LysR family transcriptional regulator YeiE	bi	4	2361	100	LysR family transcriptional regulator YeiE	bi	1	4605	98.28	LysR family transcriptional regulator YeiE	uni	32	4126	30.74	Transcriptional regulator, LysR family
	4	1476	234	FIG028593: membrane protein	bi	1	1122	98.71	FIG028593: membrane protein	bi	4	2362	99.57	FIG028593: membrane protein	bi	1	4604	99.14	FIG028593: membrane protein	-			0
	4	1477	43	hypothetical protein	bi	1	1121	100	hypothetical protein	bi	4	2363	100	hypothetical protein	-			0		-			0
	4	1478	715	DNA topoisomerase III (EC 5.99.1.2)	bi	1	1120	100	DNA topoisomerase III (EC 5.99.1.2)	bi	4	2364	100	DNA topoisomerase III (EC 5.99.1.2)	bi	1	4603	99.86	DNA topoisomerase III (EC 5.99.1.2)	bi	15	2697	98.18	DNA topoisomerase III (EC 5.99.1.2)
	4	1479	43	hypothetical protein	bi	1	1119	100	hypothetical protein	-			0		-			0		-			0
	4	1480	295	CAAX amino terminal protease family protein	bi	1	1118	100	CAAX amino terminal protease family protein	bi	4	2365	100	CAAX amino terminal protease family protein	bi	1	4602	97.28	CAAX amino terminal protease family protein	bi	52	5268	87.95	CAAX amino terminal protease family protein
	4	1481	441	Erythromycin esterase type I	bi	1	1117	100	Erythromycin esterase type I	bi	4	2366	100	Erythromycin esterase type I	bi	1	4601	99.55	Erythromycin esterase type I	bi	52	5267	85.23	Erythromycin esterase type I
	4	1482	193	hypothetical protein	bi	1	1116	100	hypothetical protein	bi	4	2367	100	hypothetical protein	bi	1	4600	95.83	hypothetical protein	bi	52	5266	87.5	hypothetical protein
	4	1483	596	Two-component transcriptional response regulator, LuxR family	bi	1	1115	100	Two-component transcriptional response regulator, LuxR family	bi	4	2368	100	Two-component transcriptional response regulator, LuxR family	bi	1	4599	99.33	Two-component transcriptional response regulator, LuxR family	bi	52	5265	93.1	Two-component transcriptional response regulator, LuxR family
	4	1484	43	hypothetical protein	bi	1	1114	100	hypothetical protein	bi	4	2369	100	hypothetical protein	bi	1	4598	100	hypothetical protein	uni	21	3017	66.67	Mobile element protein
	4	1485	409	Putative hydrolase	bi	1	1113	100	Putative hydrolase	bi	4	2370	99.75	Putative hydrolase	bi	1	4597	99.75	Putative hydrolase	bi	32	4142	86	Putative hydrolase
	4	1486	83	putative hydrolase	uni	1	1113	98.78	Putative hydrolase	uni	4	2370	98.78	Putative hydrolase	uni	1	4597	97.56	Putative hydrolase	uni	32	4142	73.17	Putative hydrolase
	4	1487	389	Beta-lactamase class C-like and penicillin binding proteins (PBPs) superfamily	bi	1	1112	99.23	Beta-lactamase class C-like and penicillin binding proteins (PBPs) superfamily	bi	4	2371	99.48	Beta-lactamase class C-like and penicillin binding proteins (PBPs) superfamily	bi	1	4596	99.08	Beta-lactamase class C-like and penicillin binding proteins (PBPs) superfamily	bi	13	2621	88.14	Beta-lactamase class C-like and penicillin binding proteins (PBPs) superfamily
	4	1488	138	tyrosine recombinase	bi	1	1111	100	tyrosine recombinase	bi	4	2372	100	tyrosine recombinase	bi	1	4594	98.54	tyrosine recombinase	uni	23	3837	89.47	tyrosine recombinase
	4	1489	59	Tyrosine recombinase XerC	bi	1	1110	100	Tyrosine recombinase XerC	bi	4	2373	100	Tyrosine recombinase XerC	bi	1	4593	98.28	Tyrosine recombinase XerC	uni	23	3837	96.55	tyrosine recombinase
	4	1490	431	hypothetical protein	bi	1	1109	100	hypothetical protein	bi	4	2374	100	hypothetical protein	bi	1	4592	99.53	hypothetical protein	-			0
	4	1491	298	Cobalt-zinc-cadmium resistance protein	bi	1	1108	99.33	Cobalt-zinc-cadmium resistance protein	bi	4	2375	99.33	Cobalt-zinc-cadmium resistance protein	bi	1	4591	97.98	Cobalt-zinc-cadmium resistance protein	uni	11	2020	37.5	Cobalt-zinc-cadmium resistance protein
	4	1492	366	N-acetylmuramoyl-L-alanine amidase/putative S-layer protein	bi	1	1107	100	N-acetylmuramoyl-L-alanine amidase/putative S-layer protein	bi	4	2376	100	N-acetylmuramoyl-L-alanine amidase/putative S-layer protein	bi	1	4590	99.73	N-acetylmuramoyl-L-alanine amidase/putative S-layer protein	-			0
	4	1493	443	Mg/Co/Ni transporter MgtE, CBS domain-containing	bi	1	1106	100	Mg/Co/Ni transporter MgtE, CBS domain-containing	bi	4	2377	100	Mg/Co/Ni transporter MgtE, CBS domain-containing	bi	1	4589	100	Mg/Co/Ni transporter MgtE, CBS domain-containing	-			0
	4	1494	376	FtsW-like protein YlaO	bi	1	1105	100	FtsW-like protein YlaO	bi	4	2379	100	FtsW-like protein YlaO	bi	1	4588	100	Cell division protein FtsW	uni	11	1542	51.85	FtsW-like protein YlaO
	4	1495	107	FIG01231042: hypothetical protein	bi	1	1104	99.06	FIG01231042: hypothetical protein	bi	4	2380	99.06	FIG01231042: hypothetical protein	bi	1	4586	98.11	FIG01231042: hypothetical protein	bi	16	2792	25.47	hypothetical protein
	4	1496	467	hypothetical protein	bi	1	1103	99.79	hypothetical protein	bi	4	2381	99.79	hypothetical protein	bi	1	4585	99.36	hypothetical protein	uni	76	5808	36.79	Broad-substrate range phospholipase C (EC 3.1.4.3)
	4	1497	125	Resolvase, N-terminal:Resolvase helix-turn-helix region	bi	1	1102	100	Resolvase, N-terminal:Resolvase helix-turn-helix region	bi	4	2382	100	Resolvase, N-terminal:Resolvase helix-turn-helix region	bi	1	4584	100	Resolvase, N-terminal:Resolvase helix-turn-helix region	-			0
	4	1498	221	Serine/threonine protein kinases	bi	1	1101	100	Serine/threonine protein kinases	bi	4	2383	100	Serine/threonine protein kinases	bi	1	4583	100	Serine/threonine protein kinases	bi	2	249	94.74	Serine/threonine protein kinases
	4	1499	49	hypothetical protein	bi	1	1100	100	hypothetical protein	bi	4	2384	100	hypothetical protein	bi	1	4582	100	hypothetical protein	-			0
	4	1500	341	Two-component system sensor histidine kinase	bi	1	1099	100	ABC transporter-like sensor linked histidine kinase	bi	4	2385	100	ABC transporter-like sensor linked histidine kinase	bi	1	4581	98.95	ABC transporter-like sensor linked histidine kinase	bi	85	6079	91.32	Two-component system sensor histidine kinase
	4	1501	224	Two-component transcriptional response regulator, LuxR family	uni	2	1740	41.56	ABC transporter-like sensor linked response regulator YvcP	uni	1	33	41.56	ABC transporter-like sensor linked response regulator YvcP	uni	1	1773	41.13	ABC transporter-like sensor linked response regulator YvcP	bi	85	6080	97.31	Two-component transcriptional response regulator, LuxR family
	4	1502	661	ABC transporter-like sensor and permease protein	uni	2	1438	24.77	ABC transporter-like sensor and permease protein	uni	3	1984	24.77	ABC transporter-like sensor and permease protein	uni	1	2093	24.77	ABC transporter-like sensor and permease protein	bi	85	6081	90.03	ABC transporter-like sensor and permease protein
	4	1503	256	ABC transporter-like sensor ATP-binding protein	uni	2	1359	55.02	ABC transporter-like sensor ATP-binding protein	uni	3	2067	55.02	ABC transporter-like sensor ATP-binding protein	uni	1	2180	55.02	ABC transporter-like sensor ATP-binding protein	bi	85	6082	96.47	ABC transporter-like sensor ATP-binding protein
	4	1504	60	hypothetical protein	uni	4	3193	70.18	hypothetical protein	uni	5	2929	75	hypothetical protein	uni	1	2266	70.18	hypothetical protein	uni	5	482	77.78	hypothetical protein
	4	1505	441	Serine transporter	bi	1	1098	99.77	Serine transporter	bi	4	2386	99.77	Serine transporter	bi	1	4580	100	Serine transporter	bi	46	5199	94.09	Serine transporter
	4	1506	297	L-serine dehydratase, alpha subunit (EC 4.3.1.17)	bi	1	1097	100	L-serine dehydratase, alpha subunit (EC 4.3.1.17)	bi	4	2387	100	L-serine dehydratase, alpha subunit (EC 4.3.1.17)	bi	1	4579	99.66	L-serine dehydratase, alpha subunit (EC 4.3.1.17)	bi	46	5198	95.27	L-serine dehydratase, alpha subunit (EC 4.3.1.17)
	4	1507	233	L-serine dehydratase, beta subunit (EC 4.3.1.17)	bi	1	1096	100	L-serine dehydratase, beta subunit (EC 4.3.1.17)	bi	4	2388	100	L-serine dehydratase, beta subunit (EC 4.3.1.17)	bi	1	4578	100	L-serine dehydratase, beta subunit (EC 4.3.1.17)	bi	46	5197	92.67	L-serine dehydratase, beta subunit (EC 4.3.1.17)
	4	1508	38	hypothetical protein	bi	1	1095	100	hypothetical protein	bi	4	2389	100	hypothetical protein	bi	1	4577	100	hypothetical protein	-			0
	4	1509	483	Choline binding protein A	bi	1	1094	100	Choline binding protein A	bi	4	2390	100	Choline binding protein A	bi	1	4576	99.79	Choline binding protein A	bi	22	3755	65.52	S-layer protein
	4	1510	161	FIG01228887: hypothetical protein	bi	1	1093	99.38	hypothetical protein	bi	2	994	99.38	FIG01228887: hypothetical protein	bi	1	4575	100	FIG01228887: hypothetical protein	uni	11	2310	32.17	hypothetical protein
	4	1511	488	hypothetical protein	bi	1	1092	100	hypothetical protein	bi	2	995	100	hypothetical protein	bi	1	4574	100	hypothetical protein	-			0
	4	1512	233	Hypothetical protein perhaps functionally coupled to transcription elongation factor GreA	bi	1	1091	100	Hypothetical protein perhaps functionally coupled to transcription elongation factor GreA	bi	2	996	100	Hypothetical protein perhaps functionally coupled to transcription elongation factor GreA	bi	1	4573	98.28	Hypothetical protein perhaps functionally coupled to transcription elongation factor GreA	bi	2	243	87.12	Hypothetical protein perhaps functionally coupled to transcription elongation factor GreA
	4	1513	145	hypothetical protein	bi	1	1090	100	hypothetical protein	bi	2	997	100	hypothetical protein	bi	1	4572	99.24	hypothetical protein	bi	2	242	97.92	hypothetical protein
	4	1514	461	Putative hydrolase	bi	1	1089	99.78	Putative hydrolase	bi	2	998	99.57	Putative hydrolase	uni	1	4597	42.44	Putative hydrolase	uni	32	4142	41.35	Putative hydrolase
	4	1515	256	N-acetylmuramoyl-L-alanine amidase	bi	1	1088	98.82	N-acetylmuramoyl-L-alanine amidase	bi	2	999	98.82	N-acetylmuramoyl-L-alanine amidase	bi	1	4570	99.19	Peptidase, M23/M37 family	uni	33	4419	60.1	N-acetylmuramoyl-L-alanine amidase
	4	1516	547	Multicopper oxidase	bi	1	1086	100	Multicopper oxidase	bi	2	1000	100	Multicopper oxidase	bi	1	4568	99.45	Multicopper oxidase	bi	1	37	39.32	Multicopper oxidase
	4	1517	428	Xaa-Pro aminopeptidase (EC 3.4.11.9)	bi	1	1085	100	Xaa-Pro aminopeptidase (EC 3.4.11.9)	bi	2	1001	100	Xaa-Pro aminopeptidase (EC 3.4.11.9)	bi	1	4567	99.3	Xaa-Pro aminopeptidase (EC 3.4.11.9)	bi	15	2699	90.4	Xaa-Pro aminopeptidase (EC 3.4.11.9)
	4	1518	326	VPS10, VPS10 domain	bi	1	1084	99.69	VPS10, VPS10 domain	bi	2	1002	99.69	VPS10, VPS10 domain	bi	1	4566	100	VPS10, VPS10 domain	bi	15	2700	88.99	VPS10, VPS10 domain
	4	1519	231	membrane protein, putative	bi	1	1083	100	membrane protein, putative	bi	2	1003	100	membrane protein, putative	bi	1	4565	100	membrane protein, putative	bi	15	2701	83.48	membrane protein, putative
	4	1520	292	LysR family transcriptional regulator YbhD	bi	1	1082	100	LysR family transcriptional regulator YbhD	bi	2	1004	100	LysR family transcriptional regulator YbhD	bi	1	4564	99.66	LysR family transcriptional regulator YbhD	bi	15	2702	94.12	LysR family transcriptional regulator YbhD
	4	1521	236	salicylate esterase	bi	1	1081	99.57	salicylate esterase	bi	2	1005	99.57	salicylate esterase	bi	1	4563	99.57	salicylate esterase	bi	15	2703	87.66	salicylate esterase
	4	1522	305	Membrane protein	bi	1	1080	99.34	Membrane protein	bi	2	1006	99.34	Membrane protein	bi	1	4562	98.03	Membrane protein	-			0
	4	1523	77	hypothetical protein	bi	1	1079	100	hypothetical protein	bi	2	1007	100	hypothetical protein	bi	1	4560	100	hypothetical protein	bi	15	2704	93.42	hypothetical protein
	4	1524	155	CcdC protein	bi	1	1078	100	CcdC protein	bi	2	1008	100	CcdC protein	bi	1	4559	100	CcdC protein	bi	15	2705	89.26	CcdC protein
	4	1525	132	no significant homology Putative N-terminal signal sequence and 3 putative transmembrane regions were found by PSORT.	bi	1	1077	100	no significant homology Putative N-terminal signal sequence and 3 putative transmembrane regions were found by PSORT.	bi	2	1009	100	no significant homology Putative N-terminal signal sequence and 3 putative transmembrane regions were found by PSORT.	bi	1	4558	99.24	no significant homology Putative N-terminal signal sequence and 3 putative transmembrane regions were found by PSORT.	bi	15	2706	85.5	no significant homology Putative N-terminal signal sequence and 3 putative transmembrane regions were found by PSORT.
	4	1526	132	Cytidine deaminase (EC 3.5.4.5)	bi	1	1076	100	Cytidine deaminase (EC 3.5.4.5)	bi	2	1010	100	Cytidine deaminase (EC 3.5.4.5)	bi	1	4557	100	Cytidine deaminase (EC 3.5.4.5)	bi	15	2707	96.95	Cytidine deaminase (EC 3.5.4.5)
	4	1527	434	Pyrimidine-nucleoside phosphorylase (EC 2.4.2.2)	bi	1	1075	100	Pyrimidine-nucleoside phosphorylase (EC 2.4.2.2)	bi	2	1011	100	Pyrimidine-nucleoside phosphorylase (EC 2.4.2.2)	bi	1	4556	100	Pyrimidine-nucleoside phosphorylase (EC 2.4.2.2)	bi	15	2708	99.77	Pyrimidine-nucleoside phosphorylase (EC 2.4.2.2)
	4	1528	394	Na+ dependent nucleoside transporter NupC	bi	1	1074	100	Na+ dependent nucleoside transporter NupC	bi	2	1012	100	Na+ dependent nucleoside transporter NupC	bi	1	4555	100	Na+ dependent nucleoside transporter NupC	bi	15	2709	99.75	Na+ dependent nucleoside transporter NupC
	4	1529	224	Deoxyribose-phosphate aldolase (EC 4.1.2.4)	bi	1	1073	100	Deoxyribose-phosphate aldolase (EC 4.1.2.4)	bi	2	1013	100	Deoxyribose-phosphate aldolase (EC 4.1.2.4)	bi	1	4554	100	Deoxyribose-phosphate aldolase (EC 4.1.2.4)	bi	15	2710	99.55	Deoxyribose-phosphate aldolase (EC 4.1.2.4)
	4	1530	316	Deoxyribonucleoside regulator DeoR (transcriptional repressor)	bi	1	1072	100	Deoxyribonucleoside regulator DeoR (transcriptional repressor)	bi	2	1014	100	Deoxyribonucleoside regulator DeoR (transcriptional repressor)	bi	1	4553	100	Deoxyribonucleoside regulator DeoR (transcriptional repressor)	bi	15	2711	96.83	Deoxyribonucleoside regulator DeoR (transcriptional repressor)
	4	1531	197	Transcriptional regulator, AcrR family	bi	1	1071	100	Transcriptional regulator, AcrR family	bi	2	1015	99.49	Transcriptional regulator, AcrR family	bi	1	4552	99.49	Transcriptional regulator, AcrR family	bi	11	1020	97.96	Transcriptional regulator, AcrR family
	4	1532	222	CAAX amino terminal protease family protein	bi	1	1070	100	CAAX amino terminal protease family protein	bi	2	1016	100	CAAX amino terminal protease family protein	bi	1	4551	99.55	CAAX amino terminal protease family protein	bi	11	1019	71.58	CAAX amino terminal protease family protein
	4	1533	209	Putative efflux protein in 2-methylcitrate synthase cluster; homoserine/threonine efflux protein, putative	bi	1	1069	100	Putative efflux protein in 2-methylcitrate synthase cluster; homoserine/threonine efflux protein, putative	bi	2	1017	100	Putative efflux protein in 2-methylcitrate synthase cluster; homoserine/threonine efflux protein, putative	bi	1	4550	100	Putative efflux protein in 2-methylcitrate synthase cluster; homoserine/threonine efflux protein, putative	bi	15	2712	94.23	Putative efflux protein in 2-methylcitrate synthase cluster; homoserine/threonine efflux protein, putative
	4	1534	360	Enterotoxin C	bi	1	1068	100	Enterotoxin C	bi	2	1018	100	Enterotoxin C	bi	1	4549	99.44	Enterotoxin C	bi	15	2713	94.99	Enterotoxin C
	4	1535	403	Non-hemolytic enterotoxin lytic component L1	bi	1	1067	100	Non-hemolytic enterotoxin lytic component L1	bi	2	1019	100	Non-hemolytic enterotoxin lytic component L1	bi	1	4548	100	Non-hemolytic enterotoxin lytic component L1	bi	15	2714	99.75	Non-hemolytic enterotoxin lytic component L1
	4	1536	387	Non-hemolytic enterotoxin A	bi	1	1066	100	Non-hemolytic enterotoxin A	bi	2	1020	100	Non-hemolytic enterotoxin A	bi	1	4547	99.48	Non-hemolytic enterotoxin A	bi	15	2715	96.11	Non-hemolytic enterotoxin A
	4	1537	609	Uncharacterized amino acid permease YdaO	bi	1	1065	100	Uncharacterized amino acid permease YdaO	bi	2	1021	100	Uncharacterized amino acid permease YdaO	bi	1	4546	100	Uncharacterized amino acid permease YdaO	bi	15	2716	99.18	Uncharacterized amino acid permease YdaO
	4	1538	43	hypothetical protein	bi	1	1064	100	hypothetical protein	bi	2	1022	100	hypothetical protein	bi	1	4545	100	hypothetical protein	bi	15	2718	88.1	hypothetical protein
	4	1539	315	2-dehydropantoate 2-reductase (EC 1.1.1.169)	bi	1	1063	100	2-dehydropantoate 2-reductase (EC 1.1.1.169)	bi	2	1023	100	2-dehydropantoate 2-reductase (EC 1.1.1.169)	bi	1	4544	99.68	2-dehydropantoate 2-reductase (EC 1.1.1.169)	bi	15	2719	91.25	2-dehydropantoate 2-reductase (EC 1.1.1.169)
	4	1540	492	hypothetical protein	bi	1	1062	100	hypothetical protein	bi	2	1024	100	hypothetical protein	bi	1	4543	99.8	hypothetical protein	bi	15	2720	93.67	hypothetical protein
	4	1541	320	Rhodanese domain protein UPF0176, Firmicutes subgroup	bi	1	1061	100	Rhodanese domain protein UPF0176, Firmicutes subgroup	bi	2	1025	100	Rhodanese domain protein UPF0176, Firmicutes subgroup	bi	1	4542	100	Rhodanese domain protein UPF0176, Firmicutes subgroup	bi	15	2721	97.49	Rhodanese domain protein UPF0176, Firmicutes subgroup
	4	1542	432	Manganese transport protein MntH	bi	1	1060	100	Manganese transport protein MntH	bi	2	1026	100	Manganese transport protein MntH	bi	1	4541	99.54	Manganese transport protein MntH	bi	15	2722	96.75	Manganese transport protein MntH
	4	1543	287	Peptidase, M23/M37 family	bi	1	1059	100	Peptidase, M23/M37 family	bi	2	1027	100	Peptidase, M23/M37 family	bi	1	4540	98.6	Peptidase, M23/M37 family	bi	15	2723	83.22	Peptidase, M23/M37 family
	4	1544	367	Two-component system sensor histidine kinase	bi	1	1058	100	Two-component system sensor histidine kinase	bi	2	1028	100	Two-component system sensor histidine kinase	bi	1	4539	98.91	Two-component system sensor histidine kinase	bi	15	2724	81.41	Two-component system sensor histidine kinase
	4	1545	233	Two-component transcriptional response regulator, OmpR family	bi	1	1057	100	Two-component transcriptional response regulator, OmpR family	bi	2	1029	100	Two-component transcriptional response regulator, OmpR family	bi	1	4537	99.57	Two-component transcriptional response regulator, OmpR family	bi	15	2725	90.52	Two-component transcriptional response regulator, OmpR family
	4	1546	177	GNAT family acetyltransferase Bsu1853 (YoaA)	bi	1	1056	100	GNAT family acetyltransferase Bsu1853 (YoaA)	bi	2	1030	100	GNAT family acetyltransferase Bsu1853 (YoaA)	bi	1	4536	100	GNAT family acetyltransferase Bsu1853 (YoaA)	bi	15	2726	93.68	GNAT family acetyltransferase Bsu1853 (YoaA)
	4	1547	379	Radical SAM heme biosynthesis protein AhbD, Fe-coproporphyrin III decarboxylase	bi	1	1055	100	Radical SAM heme biosynthesis protein AhbD, Fe-coproporphyrin III decarboxylase	bi	2	1031	100	Radical SAM heme biosynthesis protein AhbD, Fe-coproporphyrin III decarboxylase	bi	1	4535	99.74	Radical SAM heme biosynthesis protein AhbD, Fe-coproporphyrin III decarboxylase	-			0
	4	1548	252	SAM-dependent methyltransferase	bi	1	1054	99.2	SAM-dependent methyltransferase	bi	2	1032	98.41	SAM-dependent methyltransferase	bi	1	4534	99.2	SAM-dependent methyltransferase	-			0
	4	1549	543	ABC transporter, substrate-binding protein (cluster 5, nickel/peptides/opines)	bi	1	1053	100	ABC transporter, substrate-binding protein (cluster 5, nickel/peptides/opines)	bi	2	1033	100	ABC transporter, substrate-binding protein (cluster 5, nickel/peptides/opines)	bi	1	4533	100	ABC transporter, substrate-binding protein (cluster 5, nickel/peptides/opines)	bi	15	2732	87.94	ABC transporter, substrate-binding protein (cluster 5, nickel/peptides/opines)
	4	1550	442	Chlorohydrolase/deaminase family protein	bi	1	1052	100	Chlorohydrolase/deaminase family protein	bi	2	1034	100	Chlorohydrolase/deaminase family protein	bi	1	4532	99.77	Chlorohydrolase/deaminase family protein	bi	1	14	97.96	Chlorohydrolase/deaminase family protein
	4	1551	120	Uncharacterized protein YunG	bi	1	1051	100	Uncharacterized protein YunG	bi	2	1035	100	Uncharacterized protein YunG	bi	1	4531	100	Uncharacterized protein YunG	bi	1	15	84.87	Uncharacterized protein YunG
	4	1552	148	Acetyltransferase, GNAT family	bi	1	1050	100	Acetyltransferase, GNAT family	bi	2	1036	100	Acetyltransferase, GNAT family	bi	1	4530	100	Acetyltransferase, GNAT family	bi	1	16	86.39	Acetyltransferase, GNAT family
	4	1553	191	5'-methylthioadenosine/S-adenosylhomocysteine nucleosidase related protein BCZK2595	bi	1	1049	100	5'-methylthioadenosine/S-adenosylhomocysteine nucleosidase related protein BCZK2595	bi	2	1037	100	5'-methylthioadenosine/S-adenosylhomocysteine nucleosidase related protein BCZK2595	bi	1	4529	99.47	5'-methylthioadenosine/S-adenosylhomocysteine nucleosidase related protein BCZK2595	uni	29	4052	38.95	5'-methylthioadenosine/S-adenosylhomocysteine nucleosidase related protein BCZK2595
	4	1554	308	Lysophospholipase (EC 3.1.1.5); Monoglyceride lipase (EC 3.1.1.23)	bi	1	1048	100	Lysophospholipase (EC 3.1.1.5); Monoglyceride lipase (EC 3.1.1.23)	bi	2	1038	100	Lysophospholipase (EC 3.1.1.5); Monoglyceride lipase (EC 3.1.1.23)	bi	1	4528	100	Lysophospholipase (EC 3.1.1.5); Monoglyceride lipase (EC 3.1.1.23)	bi	1	20	91.8	Lysophospholipase (EC 3.1.1.5); Monoglyceride lipase (EC 3.1.1.23)
	4	1555	254	hypothetical protein	bi	1	1047	100	hypothetical protein	bi	2	1039	100	hypothetical protein	bi	1	4527	99.6	hypothetical protein	bi	1	21	94.86	hypothetical protein
	4	1556	405	Multidrug-efflux transporter, major facilitator superfamily (MFS)	bi	1	1046	100	Multidrug-efflux transporter, major facilitator superfamily (MFS)	bi	2	1040	100	Multidrug-efflux transporter, major facilitator superfamily (MFS)	bi	1	4526	99.5	Multidrug-efflux transporter, major facilitator superfamily (MFS)	bi	1	22	98.51	Multidrug-efflux transporter, major facilitator superfamily (MFS)
	4	1557	284	Acetyltransferase, GNAT family	bi	1	1045	99.65	Acetyltransferase, GNAT family	bi	2	1041	100	Acetyltransferase, GNAT family	bi	1	4525	98.59	Acetyltransferase, GNAT family	bi	1	23	74.04	Acetyltransferase, GNAT family
	4	1558	239	Uncharacterized DUF554 membrane protein	bi	1	1044	100	Uncharacterized DUF554 membrane protein	bi	2	1042	100	Uncharacterized DUF554 membrane protein	bi	1	4524	99.16	Uncharacterized DUF554 membrane protein	bi	1	24	94.12	Uncharacterized DUF554 membrane protein
	4	1559	368	Capsule biosynthesis protein capA	bi	1	1043	100	Capsule biosynthesis protein capA	bi	2	1043	100	Capsule biosynthesis protein capA	bi	1	4523	99.46	Capsule biosynthesis protein capA	bi	1	25	94.55	Capsule biosynthesis protein capA
	4	1560	421	Threonine dehydratase biosynthetic (EC 4.3.1.19)	bi	1	1042	99.76	Threonine dehydratase biosynthetic (EC 4.3.1.19)	bi	2	1044	99.76	Threonine dehydratase biosynthetic (EC 4.3.1.19)	bi	1	4522	99.76	Threonine dehydratase biosynthetic (EC 4.3.1.19)	bi	1	27	95.48	Threonine dehydratase biosynthetic (EC 4.3.1.19)
	4	1561	558	Dihydroxy-acid dehydratase (EC 4.2.1.9)	bi	1	1041	100	Dihydroxy-acid dehydratase (EC 4.2.1.9)	bi	2	1045	100	Dihydroxy-acid dehydratase (EC 4.2.1.9)	bi	1	4521	99.81	Dihydroxy-acid dehydratase (EC 4.2.1.9)	bi	1	28	98.74	Dihydroxy-acid dehydratase (EC 4.2.1.9)
	4	1562	338	Ketol-acid reductoisomerase (NAD(P)(+)) (EC 1.1.1.383)	bi	1	1040	100	Ketol-acid reductoisomerase (NAD(P)(+)) (EC 1.1.1.383)	bi	2	1046	100	Ketol-acid reductoisomerase (NAD(P)(+)) (EC 1.1.1.383)	bi	1	4520	99.7	Ketol-acid reductoisomerase (NAD(P)(+)) (EC 1.1.1.383)	bi	1	29	95.25	Ketol-acid reductoisomerase (NAD(P)(+)) (EC 1.1.1.383)
	4	1563	71	Acetolactate synthase small subunit (EC 2.2.1.6)	bi	1	1039	100	Acetolactate synthase small subunit (EC 2.2.1.6)	bi	2	1047	100	Acetolactate synthase small subunit (EC 2.2.1.6)	bi	1	4519	100	Acetolactate synthase small subunit (EC 2.2.1.6)	bi	1	30	78.95	Acetolactate synthase small subunit (EC 2.2.1.6)
	4	1564	572	Acetolactate synthase large subunit (EC 2.2.1.6)	bi	1	1038	99.82	Acetolactate synthase large subunit (EC 2.2.1.6)	bi	2	1048	99.82	Acetolactate synthase large subunit (EC 2.2.1.6)	bi	1	4518	94.92	Acetolactate synthase large subunit (EC 2.2.1.6)	bi	1	31	97.01	Acetolactate synthase large subunit (EC 2.2.1.6)
	4	1565	300	Branched-chain amino acid aminotransferase (EC 2.6.1.42)	bi	1	1037	99.67	Branched-chain amino acid aminotransferase (EC 2.6.1.42)	bi	2	1049	99.67	Branched-chain amino acid aminotransferase (EC 2.6.1.42)	bi	1	4517	99	Branched-chain amino acid aminotransferase (EC 2.6.1.42)	bi	1	32	97.99	Branched-chain amino acid aminotransferase (EC 2.6.1.42)
	4	1566	253	Oxidoreductase, short-chain dehydrogenase/reductase family	bi	1	1036	100	Oxidoreductase, short-chain dehydrogenase/reductase family	bi	2	1050	99.6	Oxidoreductase, short-chain dehydrogenase/reductase family	bi	1	4516	99.6	Oxidoreductase, short-chain dehydrogenase/reductase family	bi	1	33	94.05	Oxidoreductase, short-chain dehydrogenase/reductase family
	4	1567	179	Peptide-methionine (S)-S-oxide reductase MsrA (EC 1.8.4.11)	bi	1	1035	95.51	Peptide-methionine (S)-S-oxide reductase MsrA (EC 1.8.4.11)	bi	2	1051	95.51	Peptide-methionine (S)-S-oxide reductase MsrA (EC 1.8.4.11)	bi	1	4515	96.63	Peptide-methionine (S)-S-oxide reductase MsrA (EC 1.8.4.11)	bi	1	38	96.63	Peptide-methionine (S)-S-oxide reductase MsrA (EC 1.8.4.11)
	4	1568	32	FIG01227179: hypothetical protein	bi	1	1034	96.77	hypothetical protein	bi	2	1052	96.77	hypothetical protein	bi	1	4514	96.77	hypothetical protein	bi	1	39	67.74	FIG01227179: hypothetical protein
	4	1569	40	hypothetical protein	bi	1	1033	100	hypothetical protein	bi	2	1053	100	hypothetical protein	bi	1	4513	97.22	hypothetical protein	-			0
	4	1570	299	Beta-lactamase inhibitory protein II	bi	1	1032	93.29	Beta-lactamase inhibitory protein II	bi	2	1054	93.29	Beta-lactamase inhibitory protein II	bi	1	4512	100	Beta-lactamase inhibitory protein II	bi	1	41	85.19	Beta-lactamase inhibitory protein II
	4	1571	214	elongation factor G-binding protein, putative	bi	1	1031	97.18	elongation factor G-binding protein, putative	bi	2	1055	98.12	elongation factor G-binding protein, putative	bi	1	4511	97.18	elongation factor G-binding protein, putative	bi	1	42	96.71	elongation factor G-binding protein, putative
	4	1572	39	hypothetical protein	bi	1	1030	94.74	hypothetical protein	bi	2	1056	94.74	hypothetical protein	bi	1	4510	94.74	hypothetical protein	bi	1	43	89.47	hypothetical protein
	4	1573	229	UPF0702 transmembrane protein YetF	bi	1	1029	94.3	UPF0702 transmembrane protein YetF	bi	2	1057	94.3	UPF0702 transmembrane protein YetF	bi	1	4509	99.56	UPF0702 transmembrane protein YetF	bi	1	44	91.67	UPF0702 transmembrane protein YetF
	4	1574	88	Uncharacterized protein YraL	bi	1	1028	100	Uncharacterized protein YraL	bi	2	1058	100	Uncharacterized protein YraL	bi	1	4508	100	Uncharacterized protein YraL	bi	1	45	94.25	Uncharacterized protein YraL
	4	1575	235	Polysaccharide deacetylase, possible chitooligosaccharide deacetylase (EC 3.5.1.41)	bi	1	1027	100	Polysaccharide deacetylase, possible chitooligosaccharide deacetylase (EC 3.5.1.41)	bi	2	1059	100	Polysaccharide deacetylase, possible chitooligosaccharide deacetylase (EC 3.5.1.41)	bi	1	4507	100	Polysaccharide deacetylase, possible chitooligosaccharide deacetylase (EC 3.5.1.41)	bi	1	46	91.88	Polysaccharide deacetylase, possible chitooligosaccharide deacetylase (EC 3.5.1.41)
	4	1576	446	Sodium-dependent transporter, SNF family	bi	1	1026	99.78	Sodium-dependent transporter, SNF family	bi	2	1060	99.78	Sodium-dependent transporter, SNF family	bi	1	4506	100	Sodium-dependent transporter, SNF family	bi	1	47	97.53	Sodium-dependent transporter, SNF family
	4	1577	545	Membrane protein involved in the export of O-antigen, teichoic acid lipoteichoic acids	bi	1	1025	100	Membrane protein involved in the export of O-antigen, teichoic acid lipoteichoic acids	bi	2	1061	100	Membrane protein involved in the export of O-antigen, teichoic acid lipoteichoic acids	bi	1	4505	100	Membrane protein involved in the export of O-antigen, teichoic acid lipoteichoic acids	bi	1	48	93.75	Probable cell division protein YtgP
	4	1578	275	hypothetical protein	bi	1	1024	100	hypothetical protein	bi	2	1062	100	hypothetical protein	bi	1	4504	100	hypothetical protein	bi	1	49	86.13	hypothetical protein
	4	1579	171	Acetyltransferase	bi	1	1023	99.41	Acetyltransferase	bi	2	1063	99.41	Acetyltransferase	bi	1	4503	99.41	Acetyltransferase	bi	1	50	85.88	Acetyltransferase
	4	1580	306	Cysteine synthase (EC 2.5.1.47)	bi	1	1022	100	Cysteine synthase (EC 2.5.1.47)	bi	2	1064	100	Cysteine synthase (EC 2.5.1.47)	bi	1	4502	100	Cysteine synthase (EC 2.5.1.47)	bi	1	51	98.69	Cysteine synthase (EC 2.5.1.47)
	4	1581	404	fosmidomycin resistance protein	bi	1	1021	100	fosmidomycin resistance protein	bi	2	1065	100	fosmidomycin resistance protein	bi	1	4501	100	fosmidomycin resistance protein	bi	1	52	98.01	fosmidomycin resistance protein
	4	1582	420	GTP-binding protein related to HflX	bi	1	1020	100	GTP-binding protein related to HflX	bi	2	1066	100	GTP-binding protein related to HflX	bi	1	4500	100	GTP-binding protein related to HflX	bi	1	54	97.85	GTP-binding protein related to HflX
	4	1583	185	CbiN domain protein	bi	1	1019	100	CbiN domain protein	bi	2	1067	100	CbiN domain protein	bi	1	4499	100	CbiN domain protein	bi	1	55	68.48	CbiN domain protein
10	4	1584	328	3-oxoacyl-[acyl-carrier-protein] synthase, KASIII (EC 2.3.1.180)	bi	1	1018	99.69	3-oxoacyl-[acyl-carrier-protein] synthase, KASIII (EC 2.3.1.180)	bi	2	1068	99.69	3-oxoacyl-[acyl-carrier-protein] synthase, KASIII (EC 2.3.1.180)	bi	1	4498	99.69	3-oxoacyl-[acyl-carrier-protein] synthase, KASIII (EC 2.3.1.180)	bi	1	56	91.74	3-oxoacyl-[acyl-carrier-protein] synthase, KASIII (EC 2.3.1.180)
	4	1585	425	Uncharacterized MFS-type transporter YdeG	bi	1	1017	100	Uncharacterized MFS-type transporter YdeG	bi	2	1069	100	Uncharacterized MFS-type transporter YdeG	bi	1	4497	95.99	Uncharacterized MFS-type transporter YdeG	bi	1	57	90.02	Uncharacterized MFS-type transporter YdeG
	4	1586	583	Uncharacterized MFS-type transporter	bi	1	1016	99.83	Uncharacterized MFS-type transporter	bi	2	1070	99.83	Uncharacterized MFS-type transporter	uni	1	2054	30.4	Uncharacterized MFS-type transporter	bi	1	58	91.57	Uncharacterized MFS-type transporter
	4	1587	180	Transcriptional regulator, PadR family	bi	1	1015	100	Transcriptional regulator, PadR family	bi	2	1071	100	Transcriptional regulator, PadR family	uni	1	1323	22.63	Transcriptional regulator, PadR family	bi	1	59	94.97	Transcriptional regulator, PadR family
	4	1588	271	UDP-galactose-lipid carrier transferase (EC 2.-.-.-)	bi	1	1014	99.26	UDP-galactose-lipid carrier transferase (EC 2.-.-.-)	bi	2	1072	98.89	UDP-galactose-lipid carrier transferase (EC 2.-.-.-)	bi	1	4496	96.3	UDP-galactose-lipid carrier transferase (EC 2.-.-.-)	bi	1	60	92.96	UDP-galactose-lipid carrier transferase (EC 2.-.-.-)
	4	1589	155	hypothetical protein	bi	1	1013	99.35	hypothetical protein	bi	2	1073	100	hypothetical protein	bi	1	4493	100	hypothetical protein	bi	1	61	78.57	hypothetical protein
	4	1590	48	FIG01227658: hypothetical protein	bi	1	1012	95.74	FIG01227658: hypothetical protein	bi	2	1074	100	FIG01227658: hypothetical protein	bi	1	4492	100	FIG01227658: hypothetical protein	bi	1	62	48.84	hypothetical protein
	4	1591	421	Uncharacterized MFS-type transporter	bi	1	1011	100	Uncharacterized MFS-type transporter	bi	2	1075	99.76	Uncharacterized MFS-type transporter	bi	1	4491	99.76	Uncharacterized MFS-type transporter	bi	1	63	85	Uncharacterized MFS-type transporter
	4	1592	164	MutT/Nudix family protein	bi	1	1010	100	MutT/Nudix family protein	bi	2	1076	100	MutT/Nudix family protein	bi	1	4490	100	MutT/Nudix family protein	bi	1	65	89.44	MutT/Nudix family protein
	4	1593	542	Uncharacterized membrane protein YndJ	bi	1	1009	99.82	Uncharacterized membrane protein YndJ	bi	2	1077	99.82	Uncharacterized membrane protein YndJ	bi	1	4489	100	Uncharacterized membrane protein YndJ	bi	1	66	85.21	Uncharacterized membrane protein YndJ
	4	1594	204	Uncharacterized protein YndH	bi	1	1008	100	Uncharacterized protein YndH	bi	2	1078	100	Uncharacterized protein YndH	bi	1	4488	85.71	Uncharacterized protein YndH	bi	1	67	86.21	Uncharacterized protein YndH
	4	1595	307	Uncharacterized membrane protein YndG	bi	1	1007	100	Uncharacterized membrane protein YndG	bi	2	1079	100	Uncharacterized membrane protein YndG	bi	1	4487	91.06	Uncharacterized membrane protein YndG	bi	1	68	86.05	Uncharacterized membrane protein YndG
	4	1596	410	Aspartokinase (EC 2.7.2.4)	bi	1	1006	100	Aspartokinase (EC 2.7.2.4)	bi	2	1080	100	Aspartokinase (EC 2.7.2.4)	bi	1	4486	100	Aspartokinase (EC 2.7.2.4)	bi	1	70	95.11	Aspartokinase (EC 2.7.2.4)
	4	1597	150	Transcriptional regulator, Xre family	bi	1	1005	99.33	Transcriptional regulator, Xre family	bi	2	1081	99.33	Transcriptional regulator, Xre family	bi	1	4485	99.33	Transcriptional regulator, Xre family	bi	1	73	88.24	Transcriptional regulator, Xre family
	4	1598	328	Aspartate--ammonia ligase (EC 6.3.1.1)	bi	1	1004	100	Aspartate--ammonia ligase (EC 6.3.1.1)	bi	2	1082	100	Aspartate--ammonia ligase (EC 6.3.1.1)	bi	1	4484	100	Aspartate--ammonia ligase (EC 6.3.1.1)	bi	1	74	98.47	Aspartate--ammonia ligase (EC 6.3.1.1)
	4	1599	39	hypothetical protein	bi	1	1003	100	hypothetical protein	bi	2	1083	100	hypothetical protein	bi	1	4483	100	hypothetical protein	-			0
	4	1600	45	hypothetical protein	bi	1	1002	100	hypothetical protein	bi	2	1084	100	hypothetical protein	bi	1	4482	100	hypothetical protein	bi	1	76	97.73	hypothetical protein
	4	1601	1069	DNA/RNA helicases, SNF2 family	bi	1	1001	100	DNA/RNA helicases, SNF2 family	bi	2	1085	100	DNA/RNA helicases, SNF2 family	bi	1	4481	99.91	DNA/RNA helicases, SNF2 family	bi	1	77	90.82	DNA/RNA helicases, SNF2 family
	4	1602	412	Multidrug-efflux transporter, major facilitator superfamily (MFS); Efflux pump Lde	bi	1	1000	99.76	Multidrug-efflux transporter, major facilitator superfamily (MFS); Efflux pump Lde	bi	2	1086	99.51	Multidrug-efflux transporter, major facilitator superfamily (MFS); Efflux pump Lde	bi	1	4480	99.76	Multidrug-efflux transporter, major facilitator superfamily (MFS); Efflux pump Lde	bi	9	873	88.15	Uncharacterized MFS-type transporter
	4	1603	157	Transcriptional regulator, MarR family	bi	1	999	100	Transcriptional regulator, MarR family	bi	2	1087	100	Transcriptional regulator, MarR family	bi	1	4479	100	Transcriptional regulator, MarR family	bi	9	871	80.13	Transcriptional regulator, MarR family
	4	1604	312	Two-component response regulator, controlling glutamine utilization	bi	1	998	100	Two-component response regulator, controlling glutamine utilization	bi	2	1088	100	Two-component response regulator, controlling glutamine utilization	bi	1	4478	100	Two-component response regulator, controlling glutamine utilization	bi	1	78	91.29	Two-component response regulator, controlling glutamine utilization
	4	1605	430	Two-component sensor histidine kinase, controlling glutamine utilization	bi	1	997	99.77	Two-component sensor histidine kinase, controlling glutamine utilization	bi	2	1089	100	Two-component sensor histidine kinase, controlling glutamine utilization	bi	1	4477	100	Two-component sensor histidine kinase, controlling glutamine utilization	bi	1	79	92.07	Two-component sensor histidine kinase, controlling glutamine utilization
	4	1606	571	NAD-dependent malic enzyme (EC 1.1.1.38)	bi	1	996	100	NAD-dependent malic enzyme (EC 1.1.1.38)	bi	2	1090	100	NAD-dependent malic enzyme (EC 1.1.1.38)	bi	1	4476	100	NAD-dependent malic enzyme (EC 1.1.1.38)	bi	1	80	96.84	NAD-dependent malic enzyme (EC 1.1.1.38)
	4	1607	480	Aspartate ammonia-lyase (EC 4.3.1.1)	bi	1	995	100	Aspartate ammonia-lyase (EC 4.3.1.1)	bi	2	1091	100	Aspartate ammonia-lyase (EC 4.3.1.1)	bi	1	4475	100	Aspartate ammonia-lyase (EC 4.3.1.1)	bi	1	81	99.58	Aspartate ammonia-lyase (EC 4.3.1.1)
	4	1608	424	Glutamate-aspartate carrier protein	bi	1	994	100	Glutamate-aspartate carrier protein	bi	2	1092	100	Glutamate-aspartate carrier protein	bi	1	4474	100	Glutamate-aspartate carrier protein	bi	1	82	99.05	Glutamate-aspartate carrier protein
	4	1609	247	Uridylate kinase (EC 2.7.4.22)	bi	1	993	100	Uridylate kinase (EC 2.7.4.22)	bi	2	1093	100	Uridylate kinase (EC 2.7.4.22)	bi	1	4473	100	Uridylate kinase (EC 2.7.4.22)	bi	1	83	96.34	Uridylate kinase (EC 2.7.4.22)
	4	1610	404	Cardiolipin synthase, bacterial type ClsA	bi	1	992	100	Cardiolipin synthase, bacterial type ClsA	bi	2	1094	100	Cardiolipin synthase, bacterial type ClsA	bi	1	4472	100	Cardiolipin synthase, bacterial type ClsA	bi	1	84	91.81	Cardiolipin synthase, bacterial type ClsA
	4	1611	382	Export ABC transporter permease protein BA1795	bi	1	991	100	Export ABC transporter permease protein BA1795	bi	2	1095	100	Export ABC transporter permease protein BA1795	bi	1	4471	99.74	Export ABC transporter permease protein BA1795	bi	1	85	89.24	Export ABC transporter permease protein BA1795
	4	1612	370	Export ABC transporter permease protein BA1794	bi	1	990	100	Export ABC transporter permease protein BA1794	bi	2	1096	100	Export ABC transporter permease protein BA1794	bi	1	4470	100	Export ABC transporter permease protein BA1794	bi	1	86	95.12	Export ABC transporter permease protein BA1794
	4	1613	313	Efflux ABC transporter, ATP-binding protein	bi	1	989	100	Efflux ABC transporter, ATP-binding protein	bi	2	1097	100	Efflux ABC transporter, ATP-binding protein	bi	1	4469	100	Efflux ABC transporter, ATP-binding protein	bi	1	87	97.44	Efflux ABC transporter, ATP-binding protein
	4	1614	367	Two-component system sensor histidine kinase	bi	1	988	100	Two-component system sensor histidine kinase	bi	2	1098	100	Two-component system sensor histidine kinase	bi	1	4468	100	Two-component system sensor histidine kinase	bi	1	88	95.08	Two-component system sensor histidine kinase
	4	1615	213	Two-component transcriptional response regulator, LuxR family	bi	1	987	100	Two-component transcriptional response regulator, LuxR family	bi	2	1099	100	Two-component transcriptional response regulator, LuxR family	bi	1	4467	100	Two-component transcriptional response regulator, LuxR family	bi	1	89	95.75	Two-component transcriptional response regulator, LuxR family
	4	1616	113	RNA polymerase ECF-type sigma factor	bi	1	986	100	RNA polymerase ECF-type sigma factor	bi	2	1100	100	RNA polymerase ECF-type sigma factor	bi	1	4465	100	RNA polymerase ECF-type sigma factor	bi	1	90	95.54	RNA polymerase ECF-type sigma factor
	4	1617	148	hypothetical protein	bi	1	985	100	hypothetical protein	bi	2	1101	100	hypothetical protein	bi	1	4464	100	hypothetical protein	bi	1	91	95.92	hypothetical protein
	4	1618	357	Membrane protein	bi	1	984	100	Membrane protein	bi	2	1102	100	Membrane protein	bi	1	4463	99.72	Membrane protein	bi	1	92	98.6	Membrane protein
	4	1619	319	Exosporium protein E	bi	1	983	100	Exosporium protein E	bi	2	1103	99.69	Exosporium protein E	bi	1	4462	100	Exosporium protein E	bi	1	93	90.25	Exosporium protein E
	4	1620	416	putative membrane protein	bi	1	982	99.52	putative membrane protein	bi	2	1104	99.52	putative membrane protein	bi	1	4461	100	putative membrane protein	bi	1	94	96.39	putative membrane protein
	4	1621	445	D-serine ammonia-lyase (EC 4.3.1.18)	bi	1	981	100	D-serine ammonia-lyase (EC 4.3.1.18)	bi	2	1105	100	D-serine ammonia-lyase (EC 4.3.1.18)	bi	1	4460	100	D-serine ammonia-lyase (EC 4.3.1.18)	bi	1	95	91.44	D-serine ammonia-lyase (EC 4.3.1.18)
	4	1622	182	Transcriptional regulator, MerR family	bi	1	980	100	Transcriptional regulator, MerR family	bi	2	1106	100	Transcriptional regulator, MerR family	bi	1	4459	100	Transcriptional regulator, MerR family	bi	1	96	93.37	Transcriptional regulator, MerR family
	4	1623	223	prolipoprotein diacylglyceryl transferase family protein	bi	1	979	99.55	prolipoprotein diacylglyceryl transferase family protein	bi	2	1107	99.55	prolipoprotein diacylglyceryl transferase family protein	bi	1	4458	99.1	prolipoprotein diacylglyceryl transferase family protein	bi	1	97	82.88	prolipoprotein diacylglyceryl transferase family protein
	4	1624	185	Thiol:disulfide oxidoreductase related to ResA	bi	1	978	100	Thiol:disulfide oxidoreductase related to ResA	bi	2	1108	100	Thiol:disulfide oxidoreductase related to ResA	bi	1	4457	100	Thiol:disulfide oxidoreductase related to ResA	bi	1	98	89.13	Thiol:disulfide oxidoreductase related to ResA
	4	1625	238	Cytochrome c-type biogenesis protein CcdA (DsbD analog)	bi	1	977	100	Cytochrome c-type biogenesis protein CcdA (DsbD analog)	bi	2	1109	100	Cytochrome c-type biogenesis protein CcdA (DsbD analog)	bi	1	4456	99.58	Cytochrome c-type biogenesis protein CcdA (DsbD analog)	bi	1	99	98.73	Cytochrome c-type biogenesis protein CcdA (DsbD analog)
	4	1626	271	Regulatory sensor-transducer, BlaR1/MecR1 family	bi	1	976	99.63	Regulatory sensor-transducer, BlaR1/MecR1 family	bi	2	1110	100	Regulatory sensor-transducer, BlaR1/MecR1 family	bi	1	4455	100	Regulatory sensor-transducer, BlaR1/MecR1 family	bi	1	100	92.59	Regulatory sensor-transducer, BlaR1/MecR1 family
	4	1627	139	Transcriptional regulator, MecI family	bi	1	975	100	Transcriptional regulator, MecI family	bi	2	1111	100	Transcriptional regulator, MecI family	bi	1	4454	100	Transcriptional regulator, MecI family	bi	1	101	94.2	Transcriptional regulator, MecI family
	4	1628	133	hypothetical protein	bi	1	974	100	hypothetical protein	bi	2	1112	100	hypothetical protein	bi	1	4453	100	hypothetical protein	bi	1	102	93.18	hypothetical protein
	4	1629	233	Peptidase E (EC 3.4.11.2)	bi	1	973	100	Peptidase E (EC 3.4.11.2)	bi	2	1113	100	Peptidase E (EC 3.4.11.2)	bi	1	4452	100	Peptidase E (EC 3.4.11.2)	bi	1	103	90.95	Peptidase E (EC 3.4.11.2)
	4	1630	470	Na+-driven multidrug efflux pump	bi	1	972	100	Na+-driven multidrug efflux pump	bi	2	1114	100	Na+-driven multidrug efflux pump	bi	1	4451	100	Na+-driven multidrug efflux pump	bi	1	104	98.51	Na+-driven multidrug efflux pump
	4	1631	255	Transcriptional regulator	bi	1	971	100	Transcriptional regulator	bi	2	1115	100	Transcriptional regulator	bi	1	4450	100	Transcriptional regulator	bi	1	105	92.13	Transcriptional regulator
	4	1632	54	FIG01229677: hypothetical protein	bi	1	970	100	FIG01229677: hypothetical protein	bi	2	1116	100	FIG01229677: hypothetical protein	bi	1	4449	100	FIG01229677: hypothetical protein	bi	1	107	64.71	hypothetical protein
	4	1633	141	hypothetical protein	bi	1	969	99.29	hypothetical protein	bi	2	1117	99.29	hypothetical protein	bi	1	4448	98.57	hypothetical protein	bi	1	108	82.86	hypothetical protein
	4	1634	463	Fumarate hydratase class II (EC 4.2.1.2)	bi	1	968	100	Fumarate hydratase class II (EC 4.2.1.2)	bi	2	1118	100	Fumarate hydratase class II (EC 4.2.1.2)	bi	1	4447	100	Fumarate hydratase class II (EC 4.2.1.2)	bi	1	109	97.62	Fumarate hydratase class II (EC 4.2.1.2)
	4	1635	237	Short-chain dehydrogenase	bi	1	967	100	Short-chain dehydrogenase	bi	2	1119	100	Short-chain dehydrogenase	bi	1	4446	99.58	Short-chain dehydrogenase	bi	11	1003	30.08	Oxidoreductase, short-chain dehydrogenase/reductase family
	4	1636	127	Transcriptional regulator, MerR family	bi	1	966	100	Transcriptional regulator, MerR family	bi	2	1120	100	Transcriptional regulator, MerR family	bi	1	4445	100	Transcriptional regulator, MerR family	uni	66	5641	31.03	Transcriptional regulator, MerR family
	4	1637	468	Malate-2H(+)/Na(+)-lactate antiporter YqkI/MleN	bi	1	965	100	Malate-2H(+)/Na(+)-lactate antiporter YqkI/MleN	bi	2	1121	100	Malate-2H(+)/Na(+)-lactate antiporter YqkI/MleN	bi	1	4444	100	Malate-2H(+)/Na(+)-lactate antiporter YqkI/MleN	bi	1	110	97.86	Malate-2H(+)/Na(+)-lactate antiporter YqkI/MleN
	4	1638	220	hypothetical protein	bi	1	964	100	hypothetical protein	bi	2	1122	99.54	hypothetical protein	bi	1	4443	100	hypothetical protein	bi	1	111	82.65	hypothetical protein
	4	1639	396	Zinc-binding GTPase YciC	bi	1	963	100	Zinc-binding GTPase YciC	bi	2	1123	100	Zinc-binding GTPase YciC	bi	1	4442	100	Zinc-binding GTPase YciC	uni	85	6198	31.51	Metal chaperone, involved in Zn homeostasis
	4	1640	104	FIG01226048: hypothetical protein	bi	1	962	100	FIG01226048: hypothetical protein	bi	2	1124	100	FIG01226048: hypothetical protein	bi	1	4441	99.03	FIG01226048: hypothetical protein	-			0
	4	1641	322	transporter, EamA family	bi	1	961	100	transporter, EamA family	bi	2	1125	100	transporter, EamA family	bi	1	4440	99.69	transporter, EamA family	bi	1	112	93.77	transporter, EamA family
	4	1642	225	Transcriptional regulator, GntR family	bi	1	960	100	Transcriptional regulator, GntR family	bi	2	1126	100	Transcriptional regulator, GntR family	bi	1	4439	100	Transcriptional regulator, GntR family	bi	1	113	87.89	Transcriptional regulator, GntR family
	4	1643	57	hypothetical protein	bi	1	959	100	hypothetical protein	bi	2	1127	100	hypothetical protein	bi	1	4438	100	hypothetical protein	bi	1	114	96.43	hypothetical protein
	4	1644	300	Cobalt/zinc/cadmium resistance protein CzcD	bi	1	958	100	Cobalt/zinc/cadmium resistance protein CzcD	bi	2	1128	100	Cobalt/zinc/cadmium resistance protein CzcD	bi	1	4437	99.33	Cobalt/zinc/cadmium resistance protein CzcD	bi	1	115	92.64	Cobalt/zinc/cadmium resistance protein CzcD
	4	1645	358	BNR repeat domain protein	bi	1	957	100	BNR repeat domain protein	bi	2	1129	100	BNR repeat domain protein	bi	1	4436	100	BNR repeat domain protein	bi	1	116	95.24	BNR repeat domain protein
	4	1646	382	hypothetical protein	bi	1	956	99.74	hypothetical protein	bi	2	1130	99.74	hypothetical protein	bi	1	4435	99.74	hypothetical protein	uni	1	117	61.94	hypothetical protein
	4	1647	189	RNA polymerase sigma factor SigZ	bi	1	955	100	RNA polymerase sigma factor SigZ	bi	2	1131	100	RNA polymerase sigma factor SigZ	bi	1	4434	100	RNA polymerase sigma factor SigZ	bi	1	118	94.68	RNA polymerase sigma factor SigZ
	4	1648	610	Asparagine synthetase [glutamine-hydrolyzing] (EC 6.3.5.4) YisO	bi	1	954	100	Asparagine synthetase [glutamine-hydrolyzing] (EC 6.3.5.4) YisO	bi	2	1132	100	Asparagine synthetase [glutamine-hydrolyzing] (EC 6.3.5.4) YisO	bi	1	4433	99.34	Asparagine synthetase [glutamine-hydrolyzing] (EC 6.3.5.4) YisO	bi	1	119	94.42	Asparagine synthetase [glutamine-hydrolyzing] (EC 6.3.5.4) YisO
	4	1649	276	hypothetical protein	bi	1	953	100	hypothetical protein	bi	2	1133	100	hypothetical protein	bi	1	4432	99.27	hypothetical protein	bi	1	120	96.73	hypothetical protein
	4	1650	137	Transcriptional regulator, MarR family	bi	1	952	100	Transcriptional regulator, MarR family	bi	2	1134	100	Transcriptional regulator, MarR family	bi	1	4431	99.26	Transcriptional regulator, MarR family	bi	1	121	92.65	Transcriptional regulator, MarR family
	4	1651	110	hypothetical protein	bi	1	951	100	hypothetical protein	bi	2	1135	100	hypothetical protein	bi	1	4430	99.08	hypothetical protein	bi	1	122	93.58	hypothetical protein
	4	1652	311	Hydrolase, alpha/beta fold family	bi	1	950	99.67	Hydrolase, alpha/beta fold family	bi	2	1136	100	Hydrolase, alpha/beta fold family	bi	1	4429	98.36	Hydrolase, alpha/beta fold family	bi	1	123	81	Hydrolase, alpha/beta fold family
	4	1653	124	hypothetical protein	bi	1	949	100	hypothetical protein	bi	2	1137	100	hypothetical protein	bi	1	4428	100	hypothetical protein	bi	1	124	91.89	hypothetical protein
	4	1654	192	Phosphoglycerate mutase family 2	bi	1	948	100	Phosphoglycerate mutase family 2	bi	2	1138	100	Phosphoglycerate mutase family 2	bi	1	4427	99.48	Phosphoglycerate mutase family 2	bi	1	125	83.77	Phosphoglycerate mutase family 2
	4	1655	228	hypothetical protein	bi	1	947	100	hypothetical protein	bi	2	1139	100	hypothetical protein	bi	1	4426	99.12	hypothetical protein	bi	1	126	92.27	hypothetical protein
	4	1656	116	hypothetical protein	bi	1	946	100	hypothetical protein	bi	2	1140	100	hypothetical protein	uni	1	4426	99.03	hypothetical protein	bi	22	3040	82.61	hypothetical protein
	4	1657	212	hypothetical protein	bi	1	945	100	hypothetical protein	bi	2	1141	100	hypothetical protein	bi	1	4425	99.53	hypothetical protein	bi	22	3041	95.26	hypothetical protein
	4	1658	54	hypothetical protein	bi	1	944	100	hypothetical protein	bi	2	1142	100	hypothetical protein	bi	1	4424	100	hypothetical protein	bi	22	3042	96.23	hypothetical protein
	4	1659	39	hypothetical protein	bi	1	943	100	hypothetical protein	bi	2	1143	100	hypothetical protein	bi	1	4423	97.37	hypothetical protein	bi	22	3043	97.37	hypothetical protein
	4	1660	141	Holin associated hypothetical protein	bi	1	942	97.86	Holin associated hypothetical protein	bi	2	1144	100	Holin associated hypothetical protein	bi	1	4422	98.57	Holin associated hypothetical protein	bi	22	3044	92.14	Holin associated hypothetical protein
	4	1661	278	hypothetical protein	bi	1	941	96.75	hypothetical protein	bi	2	1145	99.64	hypothetical protein	bi	1	4421	97.47	hypothetical protein	bi	22	3045	91.34	hypothetical protein
	4	1662	420	Ferric iron ABC transporter, permease protein	bi	1	940	99.76	Ferric iron ABC transporter, permease protein	bi	2	1146	100	Ferric iron ABC transporter, permease protein	bi	1	4420	99.05	Ferric iron ABC transporter, permease protein	bi	22	3046	86.16	Ferric iron ABC transporter, permease protein
	4	1663	557	Ferric iron ABC transporter, permease protein	bi	1	939	100	Ferric iron ABC transporter, permease protein	bi	2	1147	100	Ferric iron ABC transporter, permease protein	bi	1	4419	100	Ferric iron ABC transporter, permease protein	bi	22	3047	96.04	Ferric iron ABC transporter, permease protein
	4	1664	342	Ferric iron ABC transporter, iron-binding protein	bi	1	938	100	Ferric iron ABC transporter, iron-binding protein	bi	2	1148	100	Ferric iron ABC transporter, iron-binding protein	bi	1	4418	100	Ferric iron ABC transporter, iron-binding protein	bi	22	3048	97.36	Ferric iron ABC transporter, iron-binding protein
	4	1665	331	ABC transporter, ATP-binding protein (cluster 1, maltose/g3p/polyamine/iron); ABC transporter, ATP-binding protein (cluster 10, nitrate/sulfonate/bicarbonate)	bi	1	937	99.39	ABC transporter, ATP-binding protein (cluster 1, maltose/g3p/polyamine/iron); ABC transporter, ATP-binding protein (cluster 10, nitrate/sulfonate/bicarbonate)	bi	2	1149	99.09	ABC transporter, ATP-binding protein (cluster 1, maltose/g3p/polyamine/iron); ABC transporter, ATP-binding protein (cluster 10, nitrate/sulfonate/bicarbonate)	bi	1	4417	99.39	ABC transporter, ATP-binding protein (cluster 1, maltose/g3p/polyamine/iron); ABC transporter, ATP-binding protein (cluster 10, nitrate/sulfonate/bicarbonate)	bi	22	3049	95.15	ABC transporter, ATP-binding protein (cluster 1, maltose/g3p/polyamine/iron); ABC transporter, ATP-binding protein (cluster 10, nitrate/sulfonate/bicarbonate)
	4	1666	298	Transcriptional regulator, LysR family	bi	1	936	98.99	Transcriptional regulator, LysR family	bi	2	1150	98.65	Transcriptional regulator, LysR family	bi	1	4416	99.66	Transcriptional regulator, LysR family	bi	22	3050	91.25	Transcriptional regulator, LysR family
	4	1667	175	putative lipoprotein	bi	1	935	98.85	putative lipoprotein	bi	2	1151	100	putative lipoprotein	bi	1	4415	99.43	putative lipoprotein	bi	22	3051	89.08	putative lipoprotein
	4	1668	423	Uncharacterized MFS-type transporter	bi	1	934	99.76	Uncharacterized MFS-type transporter	bi	2	1152	99.76	Uncharacterized MFS-type transporter	bi	1	4414	99.76	Uncharacterized MFS-type transporter	bi	22	3052	89.34	Uncharacterized MFS-type transporter
	4	1669	405	DNA-binding protein	bi	1	933	100	DNA-binding protein	bi	2	1153	99.75	DNA-binding protein	bi	1	4413	100	DNA-binding protein	bi	22	3053	86.39	DNA-binding protein
	4	1670	60	Small, acid-soluble spore protein H	bi	1	932	98.31	Small, acid-soluble spore protein H	bi	2	1154	100	Small, acid-soluble spore protein H	bi	1	4412	100	Small, acid-soluble spore protein H	bi	22	3054	93.22	Small, acid-soluble spore protein H
	4	1671	112	Uncharacterized protein YqjZ	bi	1	931	100	Uncharacterized protein YqjZ	bi	2	1155	99.1	Uncharacterized protein YqjZ	bi	1	4411	99.1	Uncharacterized protein YqjZ	bi	22	3055	85.59	Uncharacterized protein YqjZ
	4	1672	199	Dienelactone hydrolase family protein	bi	1	930	100	Dienelactone hydrolase family protein	bi	2	1156	98.48	Dienelactone hydrolase family protein	bi	1	4410	100	Dienelactone hydrolase family protein	bi	22	3056	82.38	Dienelactone hydrolase family protein
	4	1673	120	hypothetical protein	bi	1	929	100	hypothetical protein	bi	2	1157	99.16	hypothetical protein	bi	1	4409	99.16	hypothetical protein	bi	22	3057	83.72	hypothetical protein
	4	1674	57	hypothetical protein	bi	1	928	100	hypothetical protein	bi	2	1158	100	hypothetical protein	bi	1	4408	100	hypothetical protein	bi	22	3058	92.86	hypothetical protein
	4	1675	104	Branched-chain amino acid transport protein azlD	bi	1	927	100	Branched-chain amino acid transport protein azlD	bi	2	1159	100	Branched-chain amino acid transport protein azlD	bi	1	4407	100	Branched-chain amino acid transport protein azlD	bi	22	3059	98.02	Branched-chain amino acid transport protein azlD
	4	1676	243	AzlC family protein	bi	1	926	99.59	AzlC family protein	bi	2	1160	100	AzlC family protein	bi	1	4406	100	AzlC family protein	bi	22	3060	92.95	AzlC family protein
	4	1677	279	Transcriptional regulator, TrmB family	bi	1	925	100	Transcriptional regulator, TrmB family	bi	2	1161	100	Transcriptional regulator, TrmB family	bi	1	4405	99.64	Transcriptional regulator, TrmB family	bi	22	3061	95.68	Transcriptional regulator, TrmB family
[truncated: 4,062 more rows]

## Sheet: Table S2
Table S2. Pairwise protein sequence based comparison of B. toyonensis isolates Nt.18 and Nt.37 genomic assemblies.
antiSMASH gene annotation					Percent protein sequence idnetity
	core biosynthethic genes					100
	additional biosynthetic genes					≥99
	transport related genes					99-98
	regulatory genes					≤98-95
	other genes					≤95-90
						≤90-80
						≤80-70
						≤70-60
[truncated: 5,765 more rows]

## Sheet: Table S3
Table S3. Bacillus toyonensis Nt.18 and Nt.37 singleton features and core feature proteins with amino acid sequence identity <90%, identified using RASTtk annotation engine
[truncated: 150 more rows]

[truncated: 2 more sheets: Table S4, Table S5]
